# Supplementary material for: Different soluble aggregates of Aβ42 can give rise to cellular toxicity through different mechanisms
Source: Nat Commun. 2019 Apr 4;10:1541. doi: 10.1038/s41467-019-09477-3 (PMC6449370; doi:10.1038/s41467-019-09477-3)
Supplement: Supplementary file 3 — Source Data File [file 41467_2019_9477_MOESM3_ESM.xlsx]

## Sheet: Figure 1
		Figure 1a							Figure 1c
			ThT Fluorescence							Membrane Peameabilization assay
			Time (min)	Mean	SD						Mean	SD
			0	72.5	1.29099					Early	48.5947	9.52691
			4	70.75	1.70783					Late	26.2043	11.9355
			8	69.75	0.5
			12	68.5	1
			16	68	1.41421				Figure 1e
			20	74.25	1.89297					Inflammation assay
			24	86.25	2.62996						Mean	SD
			28	110	3.3665					Early	113.569	18.4861
			32	131.5	4.12311					Late	198.675	28.1815
			36	142	2.16025
			40	146.25	0.95743
			44	148.25	0.95743
			48	150	0.8165
			52	152	2.16025
			56	151.75	2.62996
			60	151	2.44949
			64	154	1.63299
			68	153.5	2.51661
			72	153.75	2.87228
			76	154	2
			80	154.75	1.89297
			84	155	2.16025
			88	157.25	2.98608
			92	157.25	2.87228
			96	157.5	1.73205
			100	156.75	1.89297
			104	156.75	1.89297
			108	157.75	2.21736
			112	155.75	1.89297
			116	155	1.41421
			120	155	2.16025
			124	156.5	3.41565
			128	154.25	3.77492
			132	155.25	2.21736
			136	157.5	2.08167
			140	154.5	4.79583
			144	156	3.16228
			148	156.25	4.57347
			152	157	2.44949
			156	155.25	2.87228
			160	155	1.1547

## Sheet: Figure 2
									Figure 2c		Membrane Peameabilization assay
		Figure 2a									Sucrose fraction density			Mean	SD
				ThT Fluorescence
			Time (min)	Mean	SD							0.1		34.0378	5.49693
			0	72.5	1.29099							0.2		59.5308	10.9837
			4	70.75	1.70783							0.3		30.0054	5.27852
			8	69.75	0.5							0.4		15.8061	1.63341
			12	68.5	1							0.5		2.54053	0.40882
			16	68	1.41421
			20	74.25	1.89297				Figure 2d		Inflammation assay
			24	86.25	2.62996						Sucrose fraction density			Mean	SD
			28	110	3.3665
			32	131.5	4.12311							0.1		51.9553	9.25528
			36	142	2.16025							0.2		120.754	18.8635
			40	146.25	0.95743							0.3		334.41	25.4095
			44	148.25	0.95743							0.4		245.061	23.381
			48	150	0.8165							0.5		100.261	10.9377
			52	152	2.16025
			56	151.75	2.62996
			60	151	2.44949
			64	154	1.63299
			68	153.5	2.51661
			72	153.75	2.87228
			76	154	2
			80	154.75	1.89297
			84	155	2.16025
			88	157.25	2.98608
			92	157.25	2.87228
			96	157.5	1.73205
			100	156.75	1.89297
			104	156.75	1.89297
			108	157.75	2.21736
			112	155.75	1.89297
			116	155	1.41421
			120	155	2.16025
			124	156.5	3.41565
			128	154.25	3.77492
			132	155.25	2.21736
			136	157.5	2.08167
			140	154.5	4.79583
			144	156	3.16228
			148	156.25	4.57347
			152	157	2.44949
			156	155.25	2.87228
			160	155	1.1547

## Sheet: Figure 4
	Figure 4a											Figure 4b
		Height of individual aggregates (nm)											Diameter of individual aggregates (nm)
		0.1	0.2	0.3	0.4	0.5							0.1	0.2	0.3	0.4	0.5
		0.26021	0.25034	0.31847	0.36788	0.36967							12.288	11.9228	10.8685	45.8667	47.7503
		0.2608	0.25306	0.31943	0.36845	0.37086							11.4769	11.9228	7.25946	40.0277	42.9807
		0.26181	0.25306	0.32774	0.37358	0.38235							10.0167	10.4749	5.7992	30.6181	42.8324
		0.26451	0.25356	0.32928	0.3747	0.38991							9.73332	9.08435	5.71815	21.1638	38.5968
		0.26526	0.25732	0.33148	0.38104	0.39941							9.08435	8.27295	5.43449	20.9234	38.1422
		0.26553	0.25732	0.33219	0.38593	0.40593							7.6351	8.27295	5.43449	14.8833	37.8957
		0.26959	0.25793	0.3359	0.39422	0.41232							6.89425	6.76828	5.3937	12.3688	33.396
		0.27135	0.25793	0.33621	0.3957	0.42313							6.52913	6.48861	5.3937	10.9499	29.4763
		0.27163	0.25828	0.33995	0.39727	0.43137							6.48861	6.48861	5.35308	10.5845	27.0807
		0.27168	0.25828	0.34677	0.39757	0.43666							5.80932	5.71815	5.06927	9.04368	26.0056
		0.27218	0.25915	0.34841	0.3987	0.4378							5.71815	5.02866	4.98821	9.00309	25.1753
		0.27456	0.25992	0.3496	0.40401	0.43783							5.3937	5.02866	4.98821	8.75988	22.939
		0.27679	0.26103	0.35162	0.40479	0.44594							5.3937	4.98821	4.70448	7.98923	21.1966
		0.27689	0.26103	0.3549	0.40668	0.45147							4.98821	4.62326	4.33922	7.94851	19.8754
		0.27767	0.26375	0.35685	0.41311	0.45521							4.60992	4.33922	4.33922	7.9079	17.9522
		0.27812	0.26375	0.35787	0.41615	0.45819							4.33922	4.25822	4.25822	7.21869	17.7739
		0.27924	0.26397	0.36421	0.42255	0.45936							4.27368	4.25822	3.97415	7.17803	16.1487
		0.28104	0.26397	0.36627	0.42395	0.46187							4.25822	3.93385	3.97415	6.1237	15.4858
		0.28137	0.27096	0.36803	0.42845	0.4661							4.25822	3.93385	3.93385	5.75882	15.234
		0.28189	0.27768	0.37275	0.42922	0.46838							3.97415	3.89304	3.64984	5.71815	14.7406
		0.28288	0.28023	0.37334	0.43066	0.47153							3.93385	3.60949	3.60949	5.65155	14.6217
		0.28452	0.28599	0.37723	0.43454	0.47593							3.56868	3.60949	3.60949	5.35308	13.0706
		0.28755	0.28599	0.37816	0.4356	0.47777							3.56868	3.24427	3.5281	5.35308	11.5072
		0.28865	0.28867	0.37858	0.4374	0.48049							3.53839	3.24427	3.24427	5.35308	10.93
		0.29019	0.29275	0.38171	0.43835	0.48231							3.5281	3.24427	3.24427	5.11005	9.17095
		0.29075	0.29275	0.38395	0.44302	0.48288							3.5281	3.24427	3.20395	5.02866	8.6957
		0.29177	0.29501	0.38773	0.44627	0.48498							3.20395	3.24427	3.20395	5.02866	8.03315
		0.29629	0.30427	0.38936	0.44734	0.50094							3.20395	3.20395	2.87928	5.02866	7.95006
		0.29714	0.30427	0.39195	0.45269	0.51525							3.1733	3.16323	2.87928	4.70448	7.78771
		0.29716	0.30501	0.39244	0.45324	0.51544							2.88951	3.12503	2.83884	4.25822	7.17265
		0.29993	0.30501	0.3941	0.45518	0.52736							2.87928	2.9516	2.83884	4.2488	6.62653
		0.29995	0.30714	0.39419	0.45519	0.5404							2.83884	2.87928	2.555	3.60949	6.62653
		0.30016	0.30982	0.39484	0.45566	0.58243							2.83884	2.83884	2.51431	3.60949	6.05611
		0.30309	0.31277	0.39632	0.45655	0.58428							2.83884	2.83884	2.51431	3.24427	5.96971
		0.30446	0.31277	0.39688	0.45785	0.58709							2.83884	2.51431	2.51431	3.20656	5.90609
		0.30448	0.3363	0.40091	0.46264	0.58719							2.83884	2.51431	2.51431	3.20395	5.79701
		0.30647	0.33812	0.40113	0.46303	0.59615							2.79838	2.51431	2.51431	3.20395	5.76759
		0.30756	0.34235	0.40245	0.46489	0.60124							2.79838	2.51431	2.51431	3.20395	5.71422
		0.30908	0.34718	0.40487	0.46568	0.61816							2.59308	2.51431	2.51431	2.87928	5.68894
		0.31044	0.34718	0.41078	0.46626	0.62052							2.51431	2.51431	2.43333	2.83884	5.46517
		0.31347	0.3581	0.4117	0.46755	0.64001							2.49697	2.51431	2.43333	2.80572	5.36406
		0.31463	0.3581	0.41173	0.46953	0.67655							2.47394	2.47394	2.18997	2.555	5.19126
		0.31529	0.38989	0.41179	0.47001	0.67753							2.43333	2.47394	2.18997	2.555	5.19085
		0.31533	0.39801	0.41293	0.47534	0.68288							2.25064	2.47394	2.14936	2.51431	5.19085
		0.31701	0.40329	0.41361	0.47675	0.70725							2.16975	2.43333	2.14936	2.51431	4.96866
		0.32172	0.42274	0.41434	0.47896	0.70862							2.16975	2.43333	2.14936	2.51431	4.49888
		0.32603	0.45464	0.41453	0.47984	0.71972							2.14936	2.18997	2.14936	2.51431	4.09886
		0.33298	0.46182	0.42318	0.48	0.73524							2.10887	2.18997	2.14936	2.51431	3.82097
		0.33357	0.46182	0.42537	0.48323	0.75289							2.10887	2.18997	2.14936	2.51431	3.82097
		0.33711	0.46229	0.42837	0.48542	0.75743							2.10887	2.18997	2.14936	2.51431	3.80671
		0.34016	0.47097	0.43084	0.48958	0.7593							2.10887	2.14936	2.14936	2.43333	3.68901
		0.34581	0.49055	0.43245	0.49144	0.76464							2.06824	2.14936	2.14936	2.14936	3.63382
		0.34599	0.49617	0.44807	0.49589	0.78093							1.98713	2.10887	2.14936	2.14936	3.63382
		0.34834	0.51968	0.45582	0.50093	0.80846							1.82484	2.10887	2.14936	2.14936	3.63382
		0.35233	0.63092	0.47436	0.50102	0.81562							1.78437	2.10887	2.14936	2.10887	3.63382
		0.35529	0.67894	0.47991	0.50425	0.82911							1.78437	2.10887	2.10887	1.82484	3.47821
		0.35998	0.87677	0.50806	0.5043	0.84005							1.78437	1.82484	2.10887	1.82484	3.24427
		0.36	1.1416	0.55076	0.50648	0.85102							1.78437	1.82484	2.10887	1.82484	3.028
		0.36843	1.1416	0.56773	0.51147	0.86996							1.78437	1.78437	2.10887	1.78437	3.0058
		0.36978	1.1611	0.57103	0.51154	0.87544							1.78437	1.78437	2.10887	1.78437	3.0058
		0.37037	1.2425	0.5972	0.51774	0.89525							1.74388	1.78437	2.10887	1.78437	2.92563
		0.37164	1.2425	0.63013	0.51792	0.90041							1.74388	1.78437	2.10887	1.78437	2.81582
		0.37192		0.63484	0.51853	0.93484							1.50058	1.78437	2.10887	1.78437	2.45131
		0.37235		0.68033	0.52057	0.94427							1.45993	1.78437	1.78437	1.78437	2.42878
		0.37237		0.74738	0.52387	0.96318							1.45993	1.78437	1.45993	1.7637	2.32269
		0.39501		0.75442	0.52748	0.96845							1.45993	1.50058	1.41941	1.7637	2.32269
		0.39686		0.76563	0.529	1.0077							1.43971	1.41941		1.74388	2.07639
		0.39808		0.76883	0.53773	1.0269							1.37881	1.41941		1.74388	1.98764
		0.40338		0.80581	0.5407	1.0425							1.37881	1.41941		1.74388	1.98713
		0.41247		0.86248	0.55068	1.0466							1.37881	1.41941		1.74388	1.94667
		0.42169		0.88069	0.55429	1.0486							1.37881	1.41941		1.74388	1.93193
		0.4281		0.89429	0.55487	1.0519							1.37881	1.41941		1.74388	1.93193
		0.4349		0.90704	0.57543	1.064							1.37881	1.37881		1.70337	1.8745
		0.4381		0.91986	0.57969	1.0828							1.37881	1.37881		1.70337	1.49031
		0.44523		1.1709	0.58511	1.1039							1.37881	1.37881		1.70337	1.49031
		0.48267		1.2491	0.59063	1.128							1.37881	1.37881		1.70337	1.47076
		0.49058		1.4589	0.60946	1.1318										1.45993	1.47076
		0.51969			0.60951	1.1557										1.45993	1.43511
		0.52232			0.61472	1.3635										1.45993	1.43511
		0.55999			0.6155	1.4606										1.45993	1.43511
		0.563			0.6202	1.5073										1.41941	1.4079
		0.56876			0.62905	1.5571										1.41941	1.4079
		0.57402			0.63429	1.589										1.41941	1.4079
		0.58336			0.65625	1.6348										1.41941
		0.5936			0.66245	1.6471										1.41941
		0.59552			0.69078	1.8517										1.41941
		0.59554			0.70071	1.8695										1.41941
		0.61292			0.70994	1.9829										1.41941
		0.61294			0.72032	2.2341
		0.61601			0.76461	2.4696
		0.80747			0.77596	2.4792
		0.81262			0.814	2.5703
		0.81264			0.86083	2.6171
		0.8146			0.86805	2.6282
		0.85571			0.87425	2.6379
		1.1984			0.9252	2.6542
		1.1984			0.9349	2.7292
		1.212			0.9376	2.77
		1.212			0.95383	2.8954
		1.2239			0.97072	3.0773
		1.2458			0.99862	3.1525
					1.0034	3.251
					1.0133	3.6933
					1.0571	3.933
					1.0655	4.2521
					1.1338	4.2919
					1.1834	4.5746
					1.1888	4.7683
					1.2298	5.1496
					1.2881	5.1709
					1.3085	5.6161
					1.3625	5.9382
					1.4591
					1.4938
					1.7119
					1.7915
					1.9243
					2.4239
					2.6765
					3.1735
					3.1817
					3.3442
					3.5253
					3.6555
					5.2121

## Sheet: Figure 5
		Figure 5c												Figure 5f
				FRET Efficiency of different sucrose fraction density								ThT intensity of single aggregates
			no of events	0.1	0.2	0.3	0.4	0.5				0.1	0.2	0.3	0.4	ThT_Pellet	ThT_Pellet
			1	0.02345	0.09385	--	--	0.07149				13770.7	3131.93	66.212	44625.9	42617.8	658646
			2	0.04212	0.10423	--	--	0.08831				4072.26	726.891	13296.4	38557.7	52082.6	136284
			3	0.05269	0.11201	--	--	0.09954				1572.64	664.247	5908.23	52092.3	22779.5	194365
			4	0.05937	0.11793	--	0.07736	0.10729				1417.71	793.425	14355.4	23020.6	20408.5	301781
			5	0.06519	0.12354	0.05827	0.08681	0.11537				1593.28	629.177	5613.12	25314.4	22008.3	146122
			6	0.07241	0.12621	0.06321	0.08996	0.12078				692.713	710.551	7180.55	28425.3	17104.7	168589
			7	0.07275	0.12706	0.07698	0.10308	0.12126				518.695	496.106	6639.37	30917.8	4339.09	110979
			8	0.07917	0.12885	0.08831	0.11471	0.12152				469.246	380.378	5966.2	16424.1	5059.11	99249.7
			9	0.08164	0.13693	0.09674	0.11665	0.12515				423.076	655.355	7295.61	24663.6	4005.01	128414
			10	0.09009	0.14672	0.11097	0.12101	0.1315				587.167	449.293	3570.51	19032.1	2877.25	169997
			11	0.09252	0.15578	0.12244	0.13295	0.13534				518.887	416.763	5237.32	17171.2	1483.76	107046
			12	0.09317	0.15772	0.13289	0.13381	0.14196				550.436	353.195	3562.09	38435.1	825.34	148730
			13	0.09603	0.15884	0.134	0.13835	0.14239				358.116	359.742	3151.17	14000.3	908.539	97454.4
			14	0.10013	0.16994	0.1421	0.14626	0.14305				462.047	425.709	3839.24	14041.6	1177.18	58572.3
			15	0.10114	0.17519	0.14996	0.14744	0.144				463.524	572.066	2849.75	22156.2	1238.43	152154
			16	0.10287	0.18274	0.15564	0.15604	0.14553				377.82	538.456	2497.86	17079.6	1367.49	179036
			17	0.10745	0.18426	0.16121	0.17632	0.14754				323.718	346.984	2984.2	14327.4	761.928	76238.2
			18	0.10951	0.18977	0.16233	0.18374	0.14806				318.812	308.357	1982.98	18982	697.498	90281.7
			19	0.10982	0.1914	0.16794	0.18425	0.15416				362.844	297.093	2244.16	12154.2	621.506	46021.2
			20	0.11018	0.19519	0.17554	0.18431	0.1604				447.945	295.926	1751.33	9479.54	707.696	52209.9
			21	0.11364	0.197	0.18365	0.18528	0.16198				583.509	455.865	2530.7	17493.6	1492.12	57026.2
			22	0.11459	0.198	0.19689	0.18767	0.1657				363.489	333.567	1862.56	11770	733.263	85223.1
			23	0.11663	0.19892	0.20106	0.189	0.169				249.013	317.329	4762.07	8712.73	2360.49	52942.6
			24	0.11719	0.20135	0.20135	0.19227	0.16941				373.211	285.775	1604.76	10283.2	1908.28	36669.9
			25	0.11845	0.21197	0.20218	0.19439	0.1712				298.145	350.556	1937.01	12991.5	461.702	48163.7
			26	0.11969	0.21776	0.20702	0.19892	0.17298				274.343	284.562	2913.51	9881.27	447.578	57744.7
			27	0.1232	0.21844	0.21738	0.21138	0.18035				394.314	377.278	1117.55	26165.6	501.016	70030.2
			28	0.12328	0.2213	0.21913	0.21232	0.19029				253.067	311.162	1404.84	13759.5	471.175	57320.4
			29	0.12357	0.22387	0.21971	0.22118	0.19881				237.975	401.692	1241.44	22499.2	436.285	32929.5
			30	0.12372	0.22399	0.22299	0.22403	0.20342				261.291	227.776	2975.49	12528.3	444.771	93210.9
			31	0.12391	0.22513	0.22308	0.22645	0.20922				259.97	227.193	1473.54	19594.5	523.238	43413.4
			32	0.12857	0.22766	0.22403	0.22811	0.21051				289.303	266.576	2286.04	9499.56	673.814	28436.4
			33	0.12921	0.23043	0.23252	0.23248	0.21391				244.434	247.697	3056.45	9472.61	486.717	44966.2
			34	0.12926	0.23249	0.2347	0.23249	0.21474				279.547	251.773	1084.53	15744.8	390.127	48323.5
			35	0.12976	0.23791	0.24196	0.23916	0.21577				279.449	245.366	6671.6	9267.01	406.78	42609.9
			36	0.13046	0.2412	0.24661	0.24184	0.21671				236.477	212.605	2275.27	10968.3	651.455	209937
			37	0.13062	0.24744	0.25122	0.2448	0.22022				245.521	203.111	965.95	19811.4	389.262	33576.9
			38	0.13128	0.24906	0.25158	0.24556	0.22828				264.427	239.845	1558.34	10431	345.648	77765.6
			39	0.13164	0.25253	0.25922	0.24937	0.23123				214.84	348.416	961.871	12729.8	351.147	31818
			40	0.13301	0.25333	0.26456	0.25224	0.2313				281.13	272.951	1142.14	7092.57	543.162	33691.6
			41	0.13426	0.25645	0.26616	0.25304	0.23201				229.753	257.889	933.588	9927.89	349.872	55850.1
			42	0.13455	0.25748	0.26671	0.25483	0.23481				207.557	236.984	755.767	11413.2	380.404	42441.2
			43	0.1355	0.25751	0.26749	0.25635	0.23521				236.513	180.665	838.659	16623.9	1197.72	44871.5
			44	0.13713	0.25852	0.26839	0.25776	0.2353				174.963	231.112	636.147	6506.1	817.162	39298.5
			45	0.13811	0.2606	0.27209	0.25977	0.23785				189.158	170.442	835.947	7940.55	322.35	52239.1
			46	0.13852	0.26248	0.27232	0.267	0.24067				208.304	227.269	1504.57	6870.22	344.297	28413.7
			47	0.13999	0.26389	0.27422	0.27551	0.24337				170.537	210.785	1278.39	14289.8	593.959	24071.8
			48	0.14069	0.26544	0.27994	0.27828	0.24371				229.414	245.799	936.436	6708.04	406.854	101656
			49	0.14085	0.26565	0.28088	0.27958	0.24391				230.565	179.56	1085.54	10376.3	990.906	56913.5
			50	0.14187	0.26743	0.28285	0.28319	0.24863				219.203	194.312	1291.07	8230.6	299.683	63326.3
			51	0.14223	0.26827	0.28819	0.28498	0.25106				236.793	168.193	739.363	5758.63	477.808	46223.8
			52	0.14665	0.26982	0.28829	0.28688	0.25276				225.836	178.935	606.979	6563.42	295.107	66716.1
			53	0.14688	0.27055	0.28879	0.28897	0.25345				169.805	248.963	742.455	5031.77	391.202	30357.1
			54	0.14758	0.27209	0.29187	0.28995	0.25353				238.8	172.478	938.826	13796.8	421.193	70819.5
			55	0.14818	0.27226	0.29431	0.29048	0.25425				204.529	167.543	641.646	6129.18	283.453	64576
			56	0.14896	0.27259	0.29488	0.29204	0.25436				163.175	135.75	546.014	5737.18	393.53	30823.2
			57	0.14934	0.27339	0.29578	0.29524	0.25583				245.751	169.62	777.084	12619.4	762.263	31198.1
			58	0.14985	0.27713	0.29594	0.296	0.25737				147.868	207.902	1395.95	5866.24	297.966	89787.2
			59	0.15025	0.28103	0.29712	0.29989	0.26139				207.33	261.972	527.454	13806.5	352.812	84416
			60	0.15097	0.28111	0.29891	0.30011	0.26142				183.904	228.567	631.762	7174.74	322.999	28489.1
			61	0.15253	0.28191	0.3009	0.30019	0.26313				182.011	182.232	477.6	4848.78	283.849	18845.1
			62	0.15353	0.28198	0.3011	0.30303	0.26458				180.205	180.281	544.431	5871.7	322.473	23715.7
			63	0.15429	0.28305	0.30125	0.30384	0.26598				53.018	213.338	573.115	9185.49	524.877	16634.4
			64	0.15463	0.28668	0.30327	0.30453	0.26692				201.769	137.868	668.102	4552.4	442.997	22205.5
			65	0.15544	0.28811	0.3039	0.31056	0.26766				134.517	150.004	460.518	7806.56	295.573	88670.3
			66	0.15611	0.28998	0.30578	0.31182	0.26828				208.426	167.479	630.321	5356.8	264.871	45815.5
			67	0.15645	0.29268	0.30758	0.31386	0.26893				175.357	129.749	424.364	21091.3	299.875	20017.9
			68	0.157	0.29488	0.3117	0.31723	0.26923				187.908	201.974	569.737	9504.02	611.994	43053.4
			69	0.15804	0.29793	0.31212	0.31882	0.27063				162.593	110.69	1158.88	13110	221.013	29053.8
			70	0.15897	0.29943	0.31278	0.32118	0.27141				145.743	221.566	428.095	5443.9	324.91	43822.4
			71	0.15923	0.30019	0.3134	0.3217	0.27653				151.548	128.618	578.86	28209.9	260.564	40283.6
			72	0.15939	0.30204	0.31413	0.32178	0.27699				180.64	154.835	553.355	6751.33	267.973	21874.6
			73	0.16011	0.30204	0.31413	0.3232	0.27825				161.393	157.487	429.784	17107.2	280.638	22017.1
			74	0.16099	0.30272	0.31428	0.32341	0.28041				148.782	149.969	411.501	6131	281.786	18633.5
			75	0.16342	0.30296	0.31469	0.32863	0.28514				119.971	161.479	375.048	6359.47	215.014	20616.9
			76	0.16355	0.30332	0.32384	0.32962	0.28664				282.016	143.206	1836.87	3931.38	351.253	35015
			77	0.16468	0.30384	0.32481	0.33182	0.28855				148.31	139.033	547.383	10939.6	284.197	13031.9
			78	0.16699	0.30627	0.32675	0.33308	0.29139				260.371	141.649	781.242	4725.32	216.155	40660.5
			79	0.16705	0.30771	0.32715	0.33315	0.2948				144.547	158.855	424.141	5538.25	266.681	38758.3
			80	0.16707	0.30842	0.33001	0.33571	0.29596				195.485	126.269	427.362	7263	135.644	19612.2
			81	0.16714	0.30864	0.33078	0.33968	0.29622				172.062	164.727	1110.75	5136.94	223.476	17853.2
			82	0.16741	0.30926	0.3327	0.34193	0.29622				159.42	130.076	1017.01	8103.37	756.177	16694.8
			83	0.16963	0.30971	0.33597	0.3421	0.29725				254.569	98.873	344.782	28323.4	1104.57	14040.2
			84	0.16994	0.31283	0.33723	0.3441	0.29766				132.809	160.399	500.243	4021.67	320.135	55526
			85	0.17004	0.31333	0.33744	0.34424	0.29798				119.821	101.239	374.626	3804.84	303.403	13551.2
			86	0.17111	0.3138	0.33776	0.34434	0.29878				139.43	97.439	511.469	3309.21	220.657	55053.4
			87	0.17146	0.31396	0.33889	0.34516	0.30005				125.225	96.887	473.64	10423.4	235.512	15404.9
			88	0.17233	0.31418	0.34412	0.3463	0.30159				128.685	112.067	363.666	4260.5	1035.34	20104.2
			89	0.17282	0.31487	0.34437	0.34632	0.30274				212.668	132.214	408.004	4166.01	578.464	46494.5
			90	0.17286	0.31632	0.34532	0.3471	0.30292				127.026	89.847	592.809	3449.91	338.672	18792.3
			91	0.17322	0.31806	0.34536	0.34791	0.30358				119.68	109.573	303.572	7446.36	204.048	21000.1
			92	0.17392	0.31945	0.34613	0.34941	0.30652				123.482	89.593	318.909	3401.97	232.146	14993.8
			93	0.17465	0.32038	0.34619	0.35123	0.30907				134.024	86.106	535.862	7025.14	213.475	12268.2
			94	0.17581	0.3238	0.34699	0.35137	0.31039				235.756	40.711	629.814	3548.1	261.096	24197.1
			95	0.17588	0.32382	0.34897	0.35143	0.31042				132.549	37.647	403.703	4000.56	1963.34	10471.6
			96	0.17615	0.32533	0.34951	0.35205	0.31165				118.26	1688.4	469.058	3499.72	195.771	20065.1
			97	0.17646	0.32636	0.3496	0.35285	0.31308				161.077	849.802	299.581	10305.3	184.592	10457.7
			98	0.17668	0.32662	0.3503	0.35358	0.31434				151.763	821.653	629.981	6321.1	291.247	42404.1
			99	0.17774	0.32734	0.3516	0.35564	0.31469				164.167	652.067	252.202	10252.4	293.651	13479.2
			100	0.1788	0.32747	0.35194	0.35571	0.31637				121.174	572.436	416.278	9785.58	216.741	37698.3
			101	0.17972	0.32803	0.35205	0.35793	0.31648				122.54	468.309	551.084	4582.14	579.055	35146.7
			102	0.18007	0.32837	0.35274	0.35848	0.318				156.457	229.915	319.838	4676.3	452.012	12015.1
			103	0.18034	0.32837	0.35383	0.35865	0.32085				140.415	522.432	287.083	3494.99	256.544	25536.8
			104	0.18053	0.32886	0.3581	0.35898	0.32316				133.099	770.127	326.97	3967.27	278.522	13709.8
			105	0.18146	0.32972	0.35885	0.36004	0.3232				128.029	630.005	275.504	4834.28	204.004	10908.8
			106	0.18171	0.32997	0.36442	0.36004	0.32367				155.138	542.831	281.221	4732.25	183.728	14499
			107	0.18202	0.32998	0.36639	0.36062	0.32373				131.179	597.381	561.992	3362.5	230.001	11875
			108	0.18293	0.33062	0.36676	0.36112	0.32404				141.1	805.219	250.634	12396	404.517	12074.6
			109	0.18374	0.33282	0.36709	0.36191	0.32512				160.06	456.858	1187.17	2435.85	160.176	15915.2
			110	0.18379	0.33611	0.36809	0.36301	0.3256				105.867	417.459	235.758	2573.42	288.111	28505.1
			111	0.18527	0.33636	0.37147	0.36486	0.32633				141.825	388.817	263.644	3010.45	754.577	26639.8
			112	0.18606	0.33674	0.37242	0.36528	0.32747				143.721	371.139	266.567	5882.73	246.946	14543.4
			113	0.18651	0.33723	0.3728	0.36553	0.32803				115.773	398.036	217.99	4378.82	702.34	14052.7
			114	0.18701	0.33754	0.37622	0.3661	0.3297				121.739	371.044	385.95	2804.01	247.11	8419.98
			115	0.18734	0.33985	0.37692	0.36654	0.32997				125.163	449.551	406.578	3143.33	507.792	11220.3
			116	0.18741	0.33992	0.38093	0.36816	0.32998				119.457	366.668	279.777	3971.61	334.642	22417.5
			117	0.18757	0.34093	0.38095	0.37012	0.33037				126.602	342.754	343.128	5380.39	209.145	37165.3
			118	0.18766	0.34225	0.38204	0.3709	0.33136				118.45	334.328	201.771	2891.41	303.216	16207.7
			119	0.18773	0.34298	0.38477	0.37239	0.3317				123.726	336.716	404.645	3002.66	444.312	17546.2
			120	0.18868	0.3442	0.3848	0.37465	0.33219				110.112	338.389	355.135	2849.32	242.084	10895
			121	0.18897	0.34435	0.38569	0.37531	0.33524				125.511	328.567	218.745	3787.73	174.823	15617.7
			122	0.19161	0.34459	0.38578	0.37614	0.33723				88.963	355.609	208.64	3791.03	262.695	10090.7
			123	0.19168	0.34481	0.38591	0.37646	0.33775				116.767	326.797	172.124	8024.75	158.26	13717.9
			124	0.19168	0.34996	0.39006	0.37901	0.33804				99.059	298.415	291.143	3151.2	206.659	52990.8
			125	0.19325	0.35059	0.39027	0.38281	0.33833				85.343	320.43	42.581	1981.25	147.224	20293.2
			126	0.19335	0.35255	0.39027	0.38336	0.33864				116.649	290.309	490.292	3593.83	505.935	20021.7
			127	0.19363	0.35268	0.39485	0.38354	0.33891				111.328	342.603	172.176	3363.64	526.748	8700.96
			128	0.19393	0.353	0.39517	0.38358	0.34116				96.542	337.409	221.879	2045.38	318.144	11235.1
			129	0.19471	0.35335	0.3975	0.38447	0.34133				100.382	283.358	173.044	4104.48	220.561	69931.7
			130	0.19492	0.35383	0.39788	0.38578	0.34217				93.993	295.084	195.247	4433.26	148.539	15631.1
			131	0.19584	0.35402	0.39825	0.38672	0.34243				97.745	271.994	196.561	2270.55	172.415	16412.3
			132	0.19612	0.35402	0.39827	0.38804	0.34318				78.457	247.974	176.358	9590.16	188.218	10194.1
			133	0.19629	0.35426	0.39959	0.38857	0.34318				74.64	258.688	145.477	7037.59	204.788	8678.96
			134	0.19714	0.35453	0.3999	0.38944	0.34342				89.012	310.549	139.357	2838.74	134.888	10170.8
			135	0.198	0.35607	0.40111	0.3917	0.34396				67.616	476.013	118.144	2973.77	136.229	8803.2
			136	0.19807	0.35665	0.40615	0.39485	0.34501				90.556	384.665	139.879	2373.28	400.581	7935.3
			137	0.19813	0.35683	0.40677	0.39502	0.3453				38.252	218.11	109.666	2889.49	178.842	10324.5
			138	0.19877	0.35687	0.40688	0.39515	0.34739				67.962	305.627	101.553	2078.34	174.322	14786.5
			139	0.19966	0.35749	0.40787	0.39605	0.34808				47.361	311.579	35.163	4626.05	125.357	9156.59
			140	0.19974	0.35887	0.40823	0.39653	0.34814				3495.95	220.568	6827.88	7151.17	188.096	10429.1
			141	0.20018	0.36145	0.40823	0.39788	0.34854				730.828	290.537	10613.8	1847.33	125.156	11950.1
			142	0.20068	0.36159	0.41169	0.39834	0.34855				683.779	190.615	12646.6	8288.76	102.952	7922.98
			143	0.20227	0.36293	0.413	0.39944	0.34962				684.446	210.378	5825.49	2034.86	214.654	25217.8
			144	0.20269	0.36494	0.41571	0.39959	0.35024				629.847	224.283	4453.48	2622.55	157.144	18766.9
			145	0.20275	0.36688	0.41582	0.40055	0.3509				487.669	193.863	3836.95	2105.74	152.83	7571.94
			146	0.20292	0.36888	0.41839	0.40112	0.35178				448.072	187.672	5886.78	2635.11	146.409	11980
			147	0.20325	0.36942	0.41935	0.40242	0.35283				438.768	180.908	4497.04	3180.77	122.91	16084.6
			148	0.2036	0.37178	0.42026	0.40297	0.35383				533.811	145.348	3055.74	4912.28	125.435	8565.41
			149	0.204	0.37228	0.42164	0.40306	0.35428				449.55	230.618	5121.13	2107.96	123.937	12015.3
			150	0.20411	0.37239	0.42342	0.40346	0.35512				392.503	178.35	4716.54	2768.12	124.204	13375.3
			151	0.20419	0.37239	0.42356	0.40378	0.35519				300.909	173.726	5918.67	3161.58	99.059	12737.6
			152	0.20467	0.37258	0.42415	0.40412	0.35538				464.105	230.135	8923.51	2876.93	97.34	12594.3
			153	0.20568	0.37315	0.42502	0.40442	0.35609				340.041	182.081	4721.51	3589.93	58.619	6037.37
			154	0.20568	0.37449	0.42535	0.4046	0.35631				338.207	183.324	4379.75	5387.82	89.725	6982.73
			155	0.20581	0.37534	0.42653	0.40552	0.35643				367.116	142.412	3438.72	2082.95	143.846	21989.6
			156	0.20651	0.37589	0.4285	0.40559	0.35683				346.631	219.793	4456.22	4924.11	65.26	14640.7
			157	0.20744	0.37655	0.42961	0.40688	0.35739				338.058	289.487	5234.83	3515.26	55.581	29377.1
			158	0.20789	0.37655	0.42966	0.40832	0.35838				364.497	183.338	3095.31	4704.85	180904	11068
			159	0.20789	0.37662	0.43096	0.41031	0.36069				304.962	165.948	3542.91	2716.5	34609.3	5238.92
			160	0.20801	0.37714	0.43341	0.41244	0.36191				312.832	218.333	1740.57	2466.13	100949	6856.36
			161	0.20938	0.37901	0.43399	0.41369	0.36221				317.771	175.021	4294.06	2823.09	23834.9	8854.94
			162	0.21021	0.37901	0.43522	0.41699	0.36367				357.634	143.038	1268.8	4294.75	49741.1	39128
			163	0.21037	0.37901	0.43522	0.41879	0.36376				312.748	161.509	1944.42	1756.45	32328.9	5681.63
			164	0.21037	0.37997	0.43522	0.42003	0.36376				265.433	174.356	1422.85	2865	31498.2	13727.3
			165	0.21045	0.38003	0.43837	0.42004	0.36426				310.583	147.024	1953.13	8981.4	20957.3	5117.69
			166	0.21045	0.38003	0.43855	0.4209	0.3643				283.42	462.839	1323.36	2008.52	28028.1	17003
			167	0.21051	0.3801	0.44036	0.42257	0.36506				277.648	148.762	1817.67	1354.52	24259.1	9688.4
			168	0.21061	0.3808	0.44212	0.42423	0.36579				275.155	270.026	1229.47	2062.94	30512.1	21596.7
			169	0.21133	0.38503	0.44316	0.42535	0.36585				329.149	151.483	1612.15	3789.17	13683.3	8558.88
			170	0.21156	0.38513	0.44471	0.42535	0.36645				337.173	128.797	1484.4	1641.09	8032.39	35236
			171	0.21174	0.38614	0.44501	0.42569	0.36659				634.029	167.657	5222.29	6019.04	4657.74	10083.1
			172	0.2119	0.38815	0.44621	0.42748	0.36689				268.026	145.611	1285.17	1871.62	4535.38	6656.65
			173	0.2124	0.38815	0.44632	0.42961	0.36727				254.575	154.64	1494.41	6030.84	3571.6	5692.56
			174	0.21266	0.39253	0.44632	0.42981	0.36774				251.273	158.937	983.419	2842.78	2029.85	13050.5
			175	0.21285	0.39309	0.44874	0.43026	0.36908				299.692	137.158	930.128	1309.46	2234.81	27683.8
			176	0.21288	0.39336	0.44905	0.4304	0.36947				366.31	177.131	1590.63	1721.16	3938.42	4576.03
			177	0.2129	0.39501	0.44921	0.43096	0.37046				240.972	148.353	2410.41	3417.18	824.843	10347.2
			178	0.21342	0.39501	0.45127	0.43096	0.37051				219.02	119.062	1351.93	1790.66	658.489	13290
			179	0.21445	0.39615	0.45133	0.4324	0.37057				218.224	289.164	1225.61	966.979	708.515	5071.34
			180	0.21527	0.4004	0.45235	0.43886	0.37191				221.066	146.83	1068.9	1831.01	708.521	8357.9
			181	0.21566	0.40112	0.45304	0.43948	0.37228				288.76	181.489	1262.89	1276.22	604.629	4815.01
			182	0.21623	0.4021	0.45352	0.43961	0.37332				259.791	251.818	836.504	6085.89	607.806	8501.17
			183	0.21694	0.40214	0.45354	0.44006	0.37465				269.46	166.324	952.599	3618.26	564.627	5964.73
			184	0.21738	0.40218	0.45448	0.44016	0.37465				243.512	142.22	1777.21	1865.12	459.643	5632.02
			185	0.218	0.40264	0.45501	0.44036	0.375				273.563	155.572	1442.64	2554.19	393.674	8375.91
			186	0.21802	0.40265	0.45564	0.4414	0.37504				226.729	124.13	839.733	3252.94	469.056	5620.09
			187	0.21958	0.406	0.45931	0.44333	0.37569				231.259	122.095	891.403	1154.13	565.877	24059.5
			188	0.21988	0.4063	0.46254	0.44471	0.37575				285.072	101.797	808.238	2712.67	1245.61	4228.77
			189	0.21988	0.40688	0.46621	0.44613	0.37596				203.578	134.87	700.052	1930.19	479.569	4452.49
			190	0.22066	0.40711	0.46667	0.44779	0.37632				195.822	128.996	754.584	5211.32	548.828	4667.13
			191	0.22092	0.40784	0.46745	0.44824	0.37694				167.947	85.482	1599.62	2400.16	523.239	4621.64
			192	0.22092	0.41084	0.46788	0.44954	0.37706				218.198	88.891	725.569	5451.66	541.957	4397.41
			193	0.22157	0.41109	0.46858	0.45041	0.37779				167.125	124.443	2050.72	2185.79	628.861	15714.3
			194	0.22178	0.41137	0.47018	0.45054	0.3785				253.39	114.555	759.865	1141.84	584.167	4698.62
			195	0.22281	0.41198	0.47084	0.45061	0.3787				278.485	108.197	1215.13	3718.61	522.376	10752
			196	0.22304	0.41324	0.47119	0.45127	0.37871				188.747	96.825	737.693	1674.41	605.654	8028.53
			197	0.22349	0.41541	0.47119	0.45148	0.37942				203.087	106.656	1166.11	2507.83	412.808	8420.36
			198	0.22358	0.41585	0.47194	0.45252	0.38073				189.93	94.255	1076.24	2006.92	375.705	12775.5
			199	0.22403	0.41602	0.47285	0.45324	0.38139				180.189	23.321	902.511	672.119	712.363	5257.33
			200	0.22566	0.41803	0.47421	0.45332	0.38234				173.234	4164.83	1087.73	4047.59	520.699	3534.37
			201	0.22575	0.41836	0.47473	0.45373	0.38393				218.202	1614.65	739.128	970.401	300.959	3397.33
			202	0.22593	0.41882	0.4749	0.45374	0.38416				158.896	1051.91	536.514	3992.41	372.423	3857.21
			203	0.22593	0.41883	0.47658	0.45552	0.38416				192.272	1024.42	481.633	3347.07	565.763	12497.5
			204	0.22598	0.41911	0.47681	0.45579	0.38464				234.255	649.708	677.056	717.438	303.517	39947.5
			205	0.22603	0.41981	0.47881	0.45848	0.38467				193.953	827.064	591.596	690.055	364.623	4029.05
			206	0.22631	0.41998	0.47984	0.45867	0.38482				201.375	553.839	1095.78	2092.08	228.772	5063.41
			207	0.22631	0.42078	0.48187	0.45955	0.38578				211.711	421.492	544.947	593.7	391.398	18904.8
			208	0.22696	0.42164	0.483	0.45955	0.38658				269.551	396.712	470.342	692.786	405.95	4704.87
			209	0.22702	0.42164	0.48313	0.45978	0.38672				231.672	465.865	525.623	1022.6	351.582	3262.83
			210	0.22723	0.42228	0.48396	0.4604	0.38686				189.848	487.085	456.545	1149.5	283.607	7135.08
			211	0.22796	0.42257	0.48506	0.46127	0.38697				168.004	214.21	704.508	2421.38	245.453	4449.1
			212	0.22796	0.42257	0.48515	0.46174	0.38741				156.097	406.63	522.18	713.016	368.986	5740.56
			213	0.22818	0.42535	0.48733	0.46234	0.38804				177.91	393.602	489.621	2237.83	303.614	3883.41
			214	0.22833	0.42748	0.48773	0.46428	0.38815				164.444	430.243	428.091	1391.11	444.816	3089.11
			215	0.22955	0.42836	0.48773	0.46492	0.38874				134.71	439.502	421.863	761.75	234.153	3833.64
			216	0.23014	0.42894	0.48843	0.46519	0.38911				214.534	349.726	428.056	4058.08	382.431	2965.39
			217	0.23034	0.42929	0.49011	0.46542	0.39024				250.613	295.743	524.602	876.783	190.018	11311.1
			218	0.23053	0.42941	0.49025	0.46725	0.39032				146.185	359.721	419.333	1409.64	209.498	3346.62
			219	0.2309	0.42959	0.49076	0.4678	0.39045				156.861	345.572	522.636	2809.97	362.965	3626.99
			220	0.2311	0.43011	0.49167	0.46918	0.39162				166.558	320.34	541.476	974.126	205.498	3101.81
			221	0.23157	0.43096	0.49306	0.46928	0.39437				140.426	338.048	443.765	1049.66	266.504	2973.26
			222	0.23248	0.43096	0.4931	0.46928	0.39464				133.37	344.7	369.21	4091.23	164.897	17634.9
			223	0.23249	0.43096	0.49331	0.47013	0.39485				145.584	266.207	446.482	2975.63	241.031	18753.9
			224	0.23393	0.43096	0.49603	0.47013	0.39549				132.104	329.661	453.353	3821.6	245.318	8701.05
			225	0.23419	0.43099	0.49781	0.47129	0.39556				181.898	332.401	350.39	1415.9	166.819	6146.5
			226	0.2347	0.43133	0.49808	0.47142	0.39556				196.214	314.012	390.101	2766.73	214.068	10472.9
			227	0.23472	0.4327	0.49884	0.47186	0.39592				132.584	336.992	398.688	3359.96	169.255	5557.99
			228	0.23484	0.4333	0.49938	0.47308	0.39622				138.873	319.903	416.252	597.953	143.148	6781.55
			229	0.23498	0.43408	0.50055	0.47368	0.39705				324.486	284.744	515.864	607.665	215.306	3677.57
			230	0.2352	0.43428	0.5047	0.47427	0.39728				169.089	290.441	365.712	441.035	296.932	5885.45
			231	0.23582	0.43601	0.50479	0.47503	0.39736				115.828	263.254	443.831	424.691	160.853	3063.6
			232	0.23597	0.43761	0.50619	0.47704	0.39896				129.824	272.188	550.279	473.923	126.963	7807.05
			233	0.23707	0.43864	0.51006	0.47704	0.39897				176.32	262.542	339.365	1009.09	202.668	4676.07
			234	0.23737	0.43961	0.51057	0.47798	0.39944				165.913	279.229	314.767	1321.98	641.365	2415.98
			235	0.23738	0.4399	0.51115	0.47856	0.39944				320.557	245.69	698.108	1721.98	208.932	2220.46
			236	0.23844	0.44036	0.51255	0.47877	0.40019				180.964	248.493	336.649	429.482	194.827	11573.2
			237	0.23869	0.44287	0.51385	0.47902	0.40265				125.533	219.537	422.729	1229.4	145.537	4554.17
			238	0.23948	0.4433	0.51535	0.48019	0.40324				142.107	336.502	457.946	598.81	164.971	3024.05
			239	0.23962	0.44403	0.51602	0.48187	0.40352				137.602	224.608	663.683	386.985	159.927	2871.64
			240	0.24023	0.44408	0.51686	0.48262	0.40427				137.684	240.666	299.402	2468.26	170.814	9225.03
			241	0.24067	0.44624	0.51909	0.48348	0.40475				125.477	236.316	408.897	1244.66	128.711	3135.52
			242	0.24117	0.44701	0.51976	0.48534	0.405				128.49	243.861	318.282	537.042	43414.1	63931.9
			243	0.24147	0.44707	0.52205	0.48551	0.40505				163.056	246.567	459.158	1087.2	39566.3	3580.21
			244	0.24168	0.4473	0.52368	0.48622	0.40512				116.697	228.007	296.37	1147.31	21981.9	2571.7
			245	0.24246	0.44895	0.5237	0.48655	0.40558				155.225	253.907	611.836	698.982	37491.1	3498.06
			246	0.24247	0.45002	0.52405	0.48813	0.40629				147.865	204.038	320.799	345.863	38946.1	3734.58
			247	0.24254	0.45154	0.52426	0.4922	0.40688				363.757	206.822	255.024	533.312	29100.1	5846.73
			248	0.24279	0.45234	0.52493	0.49242	0.40742				186.074	259.927	421.43	2100.14	18186.9	2096.36
			249	0.24298	0.45315	0.52576	0.49245	0.40744				162.157	187.88	447.002	460.817	33109.1	4286.43
			250	0.24301	0.45499	0.52645	0.49362	0.40784				142.479	201.073	425.616	827.253	8523.1	3553.46
			251	0.24347	0.45506	0.5266	0.49528	0.40823				137.037	182.801	283.034	749.822	9664.45	2767
			252	0.2435	0.45552	0.52698	0.49589	0.41041				114.057	182.85	200.673	353.809	6537.87	2972.86
			253	0.24357	0.45786	0.5283	0.49615	0.41064				175.003	206.418	206.447	533.934	5256.76	7480.26
			254	0.24371	0.45848	0.52892	0.4964	0.41096				124.469	192.671	228.623	721.751	3648.51	2254.86
			255	0.24378	0.45955	0.52903	0.49648	0.41103				146.888	188.316	798.973	836.469	4908.94	7514.14
			256	0.24502	0.45968	0.52956	0.49661	0.4111				175.703	208.924	235.447	348.942	6171.8	2526.87
			257	0.24586	0.4603	0.52961	0.49779	0.41152				164.712	176.795	192.392	290.469	3264.14	4521.17
			258	0.2459	0.46049	0.53092	0.49781	0.41184				126.852	185.847	445.398	1499.28	8155.98	4525.66
			259	0.24624	0.46157	0.53213	0.49918	0.41209				134.322	144.863	267.558	295.028	6306.45	2054.18
			260	0.24633	0.46204	0.53213	0.49925	0.41261				118.949	171.953	259.984	296.858	5175.93	5336.57
			261	0.24644	0.46301	0.5328	0.49994	0.41303				114.329	278.647	207.672	495.84	9334.42	11185.4
			262	0.24741	0.46348	0.53359	0.50027	0.41316				134.231	180.12	223.52	269.026	10037.7	7016.12
			263	0.24741	0.46492	0.53415	0.50105	0.41349				144.076	186.536	314.811	246.989	2747.2	3030.44
			264	0.24741	0.46492	0.53422	0.50134	0.41503				120.862	198.812	301.86	350.921	6531.81	4307.51
			265	0.24831	0.46621	0.53445	0.50134	0.41511				155.386	163.349	205.391	286.712	5885.81	2313.92
			266	0.24849	0.46621	0.53469	0.50279	0.41585				90.502	202.706	152.754	284.533	4402.21	1934.52
			267	0.24882	0.46779	0.53497	0.50423	0.41585				120.063	168.059	187.272	977.11	4943.03	2788.23
			268	0.24906	0.46788	0.53514	0.50424	0.41647				116.204	460.955	219.253	357.718	1515.03	2121.55
			269	0.24907	0.46788	0.53583	0.50742	0.41661				104.265	146.457	383.504	261.299	5991.91	2949.19
			270	0.24937	0.46833	0.53625	0.50798	0.41743				120.707	193.768	192.92	850.805	2339.25	3811.8
			271	0.24969	0.47015	0.53781	0.50798	0.41809				112.2	201.462	236.493	440.315	714.414	2489.03
			272	0.25059	0.47114	0.53813	0.5087	0.41853				116.498	164.764	160.419	373.443	2194.06	2448.59
			273	0.25066	0.47119	0.53871	0.50964	0.41901				100.163	242.229	216.601	279.377	1578.92	2477.25
			274	0.25075	0.47119	0.53947	0.50973	0.41909				79.171	203.769	167	527.322	1019.06	3383.95
			275	0.25079	0.47186	0.53969	0.50991	0.41909				98.782	131.96	188.855	302.424	4003.64	2427.45
			276	0.25111	0.47194	0.54028	0.51097	0.41981				108.344	196.806	158.977	210.099	1032.72	3990.26
			277	0.25141	0.4725	0.54083	0.5125	0.41981				103.486	175.818	139.541	290.166	2884.67	4305.24
			278	0.25168	0.47315	0.54463	0.51311	0.42317				100.434	174.424	127.108	233.948	2427.39	2921.34
			279	0.25172	0.47327	0.54485	0.51402	0.42434				104.217	141.437	188.012	302.17	1883.88	2441.45
			280	0.25174	0.47418	0.54789	0.51479	0.4245				76.069	203.32	80.179	196.475	1248.03	3660.84
			281	0.25174	0.47423	0.54789	0.51642	0.42469				93.706	149.454	36.155	182.976	1200.93	2418.78
			282	0.25174	0.4753	0.54789	0.51686	0.42498				87.648	148.881	14065.9	287.297	1140.88	3342.74
			283	0.25208	0.47676	0.54789	0.51723	0.42519				95.17	203.785	10624.7	210.974	939.97	8565.87
			284	0.25282	0.47721	0.54789	0.51961	0.42604				102.392	205.56	8134.07	243.992	987.82	13631.8
			285	0.25294	0.47771	0.5479	0.52072	0.42634				80.062	129.29	6621.4	321.264	1320.64	2126.81
			286	0.25297	0.47796	0.5479	0.52107	0.42733				82.115	157.947	5459.71	278.97	1455.19	1552.92
			287	0.25297	0.47881	0.54791	0.52111	0.42761				86.852	170.638	6369.49	273.354	1957.84	4916.5
			288	0.25316	0.47917	0.54791	0.52232	0.42823				85.642	142.182	7898.7	461.118	967.556	1613.72
			289	0.25378	0.48069	0.54791	0.52369	0.42847				89.663	130.974	7681.31	213.912	2914.68	2074.74
			290	0.25436	0.48087	0.54791	0.52392	0.42849				60.696	220.43	3578.23	316.685	2243.79	1811.93
			291	0.25462	0.48207	0.54791	0.52405	0.4287				48.821	179.801	3795.42	253.162	801.631	1815.45
			292	0.25464	0.48236	0.54792	0.52486	0.42894				21.159	197.477	3280.9	265.286	648.226	1712.38
			293	0.25524	0.48415	0.54792	0.52602	0.42914				12748	106.001	3792.82	208.739	1147.61	1867.27
			294	0.25557	0.48446	0.54793	0.5264	0.42945				720.642	190.352	4030.85	214.333	709.827	2593.59
			295	0.25595	0.48573	0.54793	0.52724	0.42945				495.603	113.816	3544.03	239.837	883.67	2768.81
			296	0.25595	0.48643	0.54794	0.5283	0.42976				740.177	179.835	3146.67	321.139	1072.15	1837.62
			297	0.25617	0.48643	0.54937	0.53061	0.42991				860.866	131.044	3247.94	308.13	649.435	4667.62
			298	0.25631	0.48773	0.54937	0.53213	0.43012				467.051	114.289	2544.46	292.391	1053.63	1682.12
			299	0.25633	0.48796	0.55026	0.53359	0.43026				464.669	137.593	3306.33	235.31	856.179	1228.6
			300	0.25639	0.4881	0.55065	0.53422	0.43059				424.771	190.94	3054.05	343.572	2038.2	1327.92
			301	0.25645	0.48851	0.55094	0.53473	0.43096				489.617	110.442	3814.93	411.569	586.392	12328.4
			302	0.25645	0.49003	0.55094	0.53662	0.431				343.16	117.585	1971.13	176.572	891.706	3006.42
			303	0.25645	0.49017	0.55262	0.5367	0.431				517.943	102.755	2393.41	782.9	675.531	2139.72
			304	0.25685	0.49025	0.55264	0.53686	0.43115				443.554	125.27	2369.71	293.122	667.427	1726.13
			305	0.25741	0.49036	0.5546	0.53781	0.43118				190.668	122.189	1993.71	449.719	812.226	1243.66
			306	0.25753	0.49036	0.55484	0.53838	0.43178				569.264	120.139	2031.45	183.861	718.263	2787.64
			307	0.25762	0.49052	0.55702	0.53871	0.4327				152.069	88.381	1623.21	174.912	822.758	1565.37
			308	0.25797	0.49096	0.5579	0.53885	0.4327				347.401	110.285	3654.54	210.511	831.455	1198.61
			309	0.25828	0.49122	0.56039	0.53956	0.43315				286.035	76.416	721.393	185.725	1666.07	8072.56
			310	0.25833	0.49167	0.56064	0.5399	0.43328				334.795	66.613	3186.23	279.169	561.674	3693.39
			311	0.25844	0.49188	0.56197	0.54039	0.43359				339.499	36.893	2254.91	171.064	571.722	2083.75
			312	0.2588	0.49306	0.56197	0.54204	0.43359				295.439	1853.34	1186.93	207.725	689.425	2289.39
			313	0.25922	0.49309	0.56207	0.54256	0.43418				617.137	940.667	1189.36	328.53	884.605	2494.64
			314	0.25936	0.49346	0.56263	0.5429	0.43418				284.95	505.3	1109.3	335.059	753.023	1238.52
			315	0.25942	0.49357	0.56319	0.54377	0.4345				256.522	496.087	1178.4	198.085	994.589	2258.41
			316	0.25982	0.49449	0.56326	0.5449	0.43526				254.523	482.666	1084.35	191.293	498.782	2050.2
			317	0.26015	0.4949	0.56337	0.54544	0.43568				270.654	517.268	2555.82	357.158	791.894	1913.43
			318	0.2606	0.49516	0.56337	0.5464	0.43568				232.572	456.42	1065.02	223.425	647.108	2434.78
			319	0.26099	0.49539	0.5634	0.54789	0.4366				334.828	483.783	1040.3	829.41	11710.5	1794.51
			320	0.26105	0.49781	0.56352	0.54789	0.43715				313.73	508.7	1141.29	2339.25	547.566	1792.06
			321	0.2611	0.49991	0.56418	0.54789	0.4374				225.171	384.472	887.113	293.814	605.501	1252.26
			322	0.26155	0.50022	0.56418	0.54789	0.43748				220.594	469.285	841.825	187.129	636.44	2008.35
			323	0.26165	0.50032	0.5644	0.54789	0.43761				262.617	403.959	916.438	133.719	567.192	5031.41
			324	0.26181	0.50055	0.56508	0.54789	0.43834				269.495	402.478	816.405	115.458	1012.07	1027.43
			325	0.26203	0.50086	0.56508	0.5479	0.43883				227.313	447.401	927.913	198.192	618.492	1412.67
			326	0.26203	0.50132	0.56514	0.5479	0.43912				267.663	344.96	914.676	230.609	488.976	1544.48
			327	0.26246	0.50225	0.56715	0.5479	0.43918				247.367	363.876	1040.03	824.353	987.324	2247.47
			328	0.26248	0.50391	0.56742	0.5479	0.43948				213.824	376.497	936.87	196.908	535.287	994.998
			329	0.2627	0.50423	0.5678	0.5479	0.43948				212.127	337.559	1511.83	286.158	952.078	1493.8
			330	0.26286	0.50423	0.56795	0.5479	0.43948				236.403	393.403	882.422	190.265	587.834	1654.48
			331	0.26302	0.50461	0.56839	0.54791	0.43961				254.287	278.761	1175.67	233.698	1296.55	1160.38
			332	0.26302	0.50478	0.56895	0.54791	0.43961				221.033	364.703	1019.94	138.133	1098.5	1668.79
			333	0.26302	0.50654	0.56984	0.54791	0.44039				234.308	336.901	1850.44	170.255	733.349	1039.14
			334	0.26332	0.50742	0.57039	0.54792	0.44096				255.819	288.319	1308.45	140.487	641.94	1643.34
			335	0.26369	0.50742	0.57127	0.54792	0.44108				202.833	318.2	1012.42	129.203	1141.61	2874.26
			336	0.26388	0.50785	0.57165	0.54793	0.44108				226.899	341.868	570.867	216.82	2144.43	3216.06
			337	0.2641	0.50843	0.57171	0.54793	0.4411				217.183	316.243	1153.11	170.833	1151.73	1566.93
			338	0.26432	0.50856	0.572	0.54794	0.44139				239.928	390.592	1546.42	130.149	646.298	1286.42
			339	0.26455	0.5087	0.57253	0.55242	0.44208				175.737	260.509	1032.65	145.131	922.009	1134.56
			340	0.26455	0.5087	0.57298	0.555	0.44276				210.641	234.757	605.112	104.806	529.136	1157.74
			341	0.26455	0.51097	0.57398	0.55606	0.44287				198.206	333.615	926.897	161.74	427.357	1716.76
			342	0.26456	0.51255	0.57417	0.55611	0.444				193.698	292.954	606.335	182.787	662.019	3276.6
			343	0.26456	0.51439	0.57535	0.55628	0.44403				245.001	359.804	714.685	168.561	558.495	1739.62
			344	0.26508	0.51491	0.5761	0.55628	0.44407				226.735	316.736	608.721	210.621	570.028	1118.6
			345	0.26511	0.51521	0.5761	0.55676	0.44408				182.291	454.84	2598.66	137.989	1191.62	2077.27
			346	0.26521	0.51553	0.57621	0.55823	0.44456				193.731	274.112	534.144	142.625	691.799	3435.97
			347	0.26521	0.51618	0.57644	0.55823	0.44457				290.965	294.457	483.624	108.474	526.595	1125.36
			348	0.26536	0.51719	0.5766	0.55896	0.44531				163.368	308.885	452.024	5297.85	1004.37	1409.84
			349	0.26536	0.51723	0.57785	0.56037	0.44559				256.693	220.024	477.132	124.173	602.054	882.901
			350	0.26544	0.51723	0.57873	0.5608	0.44561				161.275	327.332	3038.27	6424.29	587.42	1198.65
			351	0.26574	0.5181	0.57933	0.56118	0.44576				273.84	224.06	621.17	6499.02	1074.87	1335.14
			352	0.26647	0.51814	0.58047	0.56136	0.44579				172.548	268.009	570.226	6125.61	1304.98	1280.6
			353	0.26647	0.51819	0.58095	0.56178	0.44608				448.525	294.915	519.615	3125.03	760.454	1555.42
			354	0.26647	0.51834	0.58101	0.56197	0.44632				178.341	251.842	1564.76	3211.1	550.297	2346.64
			355	0.26656	0.51973	0.58101	0.56207	0.44632				183.783	215.403	581.457	6334.35	668.062	6404.16
			356	0.26692	0.52138	0.58133	0.56418	0.44659				196.787	276.201	518.386	2828.15	446.181	1080.46
			357	0.26692	0.52292	0.58152	0.56418	0.44712				189.689	333.957	607.652	3340.16	579.406	1369.79
			358	0.26692	0.52309	0.58173	0.56441	0.44821				232.553	117.271	474.407	6857.31	833.264	899.429
			359	0.26692	0.52309	0.58205	0.56461	0.4487				82.912	166.057	646.44	2456.79	473.211	677.51
			360	0.26711	0.52365	0.58288	0.56463	0.44956				175.367	279.589	417.884	3247.98	2014.38	1982.94
			361	0.26764	0.52365	0.58288	0.56479	0.4498				187.019	225.431	437.018	786.197	874.089	984.053
			362	0.26813	0.52426	0.58334	0.56508	0.45002				314.079	176.445	499.092	966.01	587.393	746.838
			363	0.26839	0.52576	0.58365	0.56629	0.45039				197.887	199.047	468.384	2397.29	1327.06	2029.18
			364	0.26839	0.52652	0.5845	0.56644	0.45097				348.22	297.93	1368.33	2431.88	453.553	2428.77
			365	0.26839	0.52853	0.58455	0.56673	0.45103				227.429	198.576	417.322	1138.01	521.554	810.207
			366	0.26839	0.53069	0.58473	0.56673	0.45148				154.59	186.751	495.505	781.206	390.544	1745.94
			367	0.26839	0.53069	0.58486	0.56734	0.45154				374.107	248.697	421.425	61.359	590.275	4716.13
			368	0.26861	0.53155	0.58537	0.56876	0.45164				206.744	176.128	588.154	337.786	742.041	857.407
			369	0.26893	0.53213	0.586	0.56881	0.4517				134.172	214.626	381.346	462.544	664.358	1420.77
			370	0.26903	0.53213	0.58763	0.57027	0.45183				261.707	229.234	485.758	116.659	693.1	783.17
			371	0.26976	0.53213	0.58763	0.57031	0.45207				171.811	270.9	535.225	122.823	710.027	836.239
			372	0.26993	0.53289	0.58893	0.57171	0.45207				176.816	183.567	979.719	81.542	549.985	874.116
			373	0.27078	0.53325	0.59052	0.572	0.45291				284.103	411.273	804.592	41772.6	838.9	1409.97
			374	0.27091	0.53422	0.59153	0.57403	0.45304				133.905	161.259	389.595	70990.9	769.102	973.495
			375	0.27105	0.53422	0.59212	0.57473	0.45392				167.705	288.399	444.293	84935.9	600.016	919.278
			376	0.27116	0.53445	0.59367	0.57521	0.45534				138.936	171.1	300.068	65997.6	481.353	1151.8
			377	0.27116	0.5348	0.59367	0.5766	0.45552				140.351	192.175	823.242	58510.3	763.728	1243.02
			378	0.27116	0.53534	0.594	0.57717	0.45564				142.035	163.419	499.556	37745.8	635.885	2282.79
			379	0.27139	0.53777	0.59472	0.57866	0.45564				162.079	171.77	290.328	79211	603.128	812.15
			380	0.2715	0.5384	0.59518	0.57933	0.45564				186.072	150.146	319.933	26602.2	759.958	1659.88
			381	0.27209	0.53843	0.59561	0.57977	0.45579				160.481	272.749	453.188	45696.1	408.168	988.365
			382	0.27226	0.5399	0.59601	0.58219	0.45579				135.347	154.863	327.918	37392.6	425.814	592.699
			383	0.27254	0.53994	0.59625	0.58252	0.4576				336.763	169.381	326.325	43882.1	446.548	1008.4
			384	0.27257	0.5403	0.59731	0.58288	0.4582				143.2	161.468	322.58	23209.7	468.041	662.054
			385	0.27257	0.54114	0.59835	0.58288	0.45895				127.062	178.808	372.465	20449.2	486.645	845.861
			386	0.27278	0.54456	0.59842	0.58323	0.45921				163.33	684.093	245.662	25598.5	409.118	540.617
			387	0.2734	0.54789	0.59842	0.58413	0.45955				120.223	160.699	201.394	30344.8	642.966	5010.1
			388	0.2734	0.54789	0.59881	0.58413	0.45968				135.535	156.943	196.79	24540.2	607.977	973.627
			389	0.27383	0.54789	0.60045	0.58591	0.46053				130.155	176.246	166.656	39731.8	576.304	1370.67
			390	0.27388	0.54789	0.60133	0.586	0.46127				148.744	160.433	234.012	48033.7	395.179	776.135
			391	0.27404	0.5479	0.6034	0.58656	0.46127				133.085	128.753	343.473	70595.5	1236.29	6212.21
			392	0.27448	0.5479	0.60405	0.58745	0.46199				133.537	159.476	236.061	23422.6	1221.64	718.258
			393	0.27448	0.54791	0.60469	0.58763	0.46222				136.285	257.193	218.007	20198.4	1252.44	783.24
			394	0.27448	0.54792	0.60497	0.58796	0.46259				135.008	160.583	176.925	27454.4	651.013	799.502
			395	0.27524	0.54792	0.6058	0.5894	0.46301				198.338	112.235	267.436	86108.6	484.107	613.452
			396	0.27524	0.54792	0.60669	0.5894	0.46307				114.488	134.732	245.084	43067.1	765.974	587.47
			397	0.27578	0.54792	0.60669	0.58951	0.46368				143.663	133.28	214.643	15900.8	598.437	1670.75
			398	0.27578	0.54793	0.60669	0.58967	0.46388				188.447	155.776	334.452	15946.8	509.089	657.955
			399	0.27578	0.54793	0.60669	0.59069	0.4653				143.064	130.298	197.045	23591.5	2586.64	670.49
			400	0.27586	0.5518	0.60697	0.59134	0.4653				143.018	120.632	364.814	18828.6	476.7	972.449
			401	0.27592	0.55237	0.60874	0.59204	0.4653				135.152	131.593	210.899	35365.8	461.564	803.052
			402	0.2761	0.55326	0.60895	0.59296	0.4653				160.018	118.422	29.683	21103.2	484.678	699.684
			403	0.27618	0.55451	0.60962	0.59367	0.46597				125.026	187.262	185.284	29958.6	571.878	618.296
			404	0.27624	0.55465	0.60964	0.59402	0.46621				183.638	192.388	202.947	24397.9	614.926	713.406
			405	0.27648	0.5548	0.61015	0.59464	0.46621				119.808	107.555	181.623	36741.9	380.544	3564.03
			406	0.27688	0.55482	0.61105	0.59582	0.46627				176.227	122.533	184.284	21458.9	475.21	1047.18
			407	0.27706	0.555	0.61269	0.59726	0.46645				182.953	145.785	172.071	13161.9	364.652	1236.42
			408	0.27725	0.55551	0.61344	0.59731	0.46655				118.877	128.23	221.407	23247.6	726.034	572.722
			409	0.27725	0.55585	0.61367	0.59731	0.46669				178.161	96.901	340.262	14908.9	387.482	689.583
			410	0.27751	0.55669	0.61489	0.59752	0.46675				173.721	121.39	299.772	17776.7	801.462	703.964
			411	0.27751	0.55759	0.61498	0.59765	0.4672				149.946	132.776	211.484	14455.2	372.351	863.42
			412	0.27827	0.55759	0.61595	0.59766	0.4672				122.167	108.345	323.006	26479.2	476.22	612.268
			413	0.27829	0.55823	0.61623	0.59842	0.4672				144.41	89.17	503.637	21659.3	585.476	677.401
			414	0.27829	0.55823	0.61644	0.59842	0.46732				128.672	107.368	439.643	17305.7	468.895	710.98
			415	0.27883	0.55909	0.61644	0.59937	0.46828				152.11	100.556	300.368	28847.4	714.302	1035.33
			416	0.27907	0.55925	0.61702	0.59938	0.46866				103.666	110.205	181.051	18990	596.969	759.268
			417	0.27937	0.55937	0.61703	0.59992	0.46866				127.891	100.072	111.07	17113	417.549	632.82
			418	0.27972	0.55992	0.61705	0.60021	0.4688				110.138	94.224	129.302	26909.4	334.11	779.164
			419	0.28012	0.56064	0.61818	0.60034	0.46892				103.016	82.648	148.913	28900.7	401.808	564.965
			420	0.28012	0.5608	0.61818	0.60129	0.46907				139.953	85.982	119.146	12941.2	366.573	594.872
			421	0.28026	0.5608	0.61826	0.60133	0.46918				161.377	105.863	80.56	25231.2	353.55	1278.01
			422	0.2804	0.56151	0.61907	0.60213	0.46918				120.748	58.913	100.207	11815.9	369.231	562.851
			423	0.28041	0.56155	0.62094	0.60332	0.46948				148.376	69.827	26.192	12040.1	424.247	1666.09
			424	0.28079	0.56197	0.62119	0.60383	0.46982				120.026	2551.76	9012.43	46321.9	356.328	880.332
			425	0.28088	0.56197	0.62234	0.60386	0.47095				123.485	878.553	5941.59	10989	456.175	632.976
			426	0.28097	0.56263	0.62247	0.60403	0.47158				108.511	632.52	5809.39	25595.5	1169.11	1612.44
			427	0.28113	0.56311	0.62354	0.60447	0.47158				130.582	682.522	4550.96	28032.4	863.728	1601.47
			428	0.28135	0.5644	0.62585	0.60656	0.47194				116.002	442.439	5939.21	20419.5	369.281	1640.9
			429	0.28152	0.56885	0.62628	0.60669	0.47328				92.422	553.722	4410.12	18854.8	311.523	1030.35
			430	0.28178	0.56949	0.62794	0.60962	0.47346				108.488	541.321	3826.4	11950.6	610.585	639.901
			431	0.28198	0.57011	0.62795	0.61045	0.47423				93.049	593.053	3847.79	16042.1	397.695	1479.32
			432	0.28198	0.57218	0.62803	0.61144	0.47423				95.177	665.315	6650.78	18446	734.233	839.039
			433	0.2821	0.57221	0.62815	0.61285	0.47423				127.131	903.674	4544.07	40129.3	695.442	459.112
			434	0.28232	0.57277	0.62832	0.61285	0.4745				101.771	511.501	2585.92	23513.5	1032.34	1235.99
			435	0.28305	0.57277	0.62832	0.61324	0.47644				88.805	370.319	3344.93	13451.9	319.179	500.799
			436	0.28325	0.573	0.62871	0.61539	0.47666				68.819	583.576	6314.58	22896.6	403.587	1644.64
			437	0.28348	0.57341	0.62902	0.61562	0.4767				81.989	398.834	3926.61	9797.38	941.106	592.918
			438	0.28401	0.57345	0.6295	0.61567	0.47674				88.348	390.125	4004.72	9097.21	627.969	562.388
			439	0.28405	0.57403	0.63021	0.61644	0.47692				68.451	321.856	2312.21	25254.7	307.777	765.67
			440	0.28405	0.57403	0.63045	0.61644	0.47721				59.209	374.562	1646.17	13100.4	479.423	576.58
			441	0.28405	0.57493	0.63058	0.61656	0.47721				57.808	417.341	7814.63	8640.54	333.574	514.103
			442	0.28464	0.57751	0.6307	0.61818	0.47812				43.67	393.177	1793.33	23044.9	637.832	629.495
			443	0.28474	0.57751	0.63128	0.61907	0.4785				55.919	301.759	3739.15	12916.7	392.45	502.22
			444	0.28479	0.57782	0.63157	0.61909	0.47861				4507.93	323.192	1979.6	17471.1	405.615	1386.21
			445	0.28499	0.57915	0.63428	0.61987	0.47861				1782.36	271.281	3313.99	14859.5	963.639	848.566
			446	0.28499	0.57933	0.63456	0.62094	0.47869				2925.24	320.149	2770.01	37452.1	638.117	615.376
			447	0.28499	0.57933	0.63458	0.62342	0.47881				1020.23	296.387	1803.53	16033.8	561.303	1130.82
			448	0.28499	0.57933	0.63556	0.62428	0.47885				465.455	295.417	2908.12	8419.02	303.331	723.214
			449	0.28509	0.57962	0.63588	0.62579	0.47929				365.447	516.977	1354.02	10360.2	677.342	1041.77
			450	0.28586	0.58022	0.63594	0.62579	0.47965				323.448	233.304	1486.15	21771	499.808	482.225
			451	0.2859	0.58101	0.63614	0.6265	0.4803				330.048	286.01	1217.56	10361.2	596.648	1742.47
			452	0.28614	0.58101	0.63776	0.62717	0.4803				299.105	336.763	2502.67	9415.36	420.934	573.462
			453	0.28622	0.58101	0.63777	0.62832	0.4803				296.713	280.184	1098.46	10911.5	475.157	660.047
			454	0.28664	0.58101	0.6388	0.62832	0.48039				258.407	260.569	1656.62	26859.3	342.045	569.145
			455	0.28688	0.58288	0.63896	0.62832	0.48067				412.54	260.577	1157.83	19214	431.766	478.121
			456	0.28688	0.58312	0.63898	0.62862	0.48129				532.482	340.984	2103.33	11226.9	586.368	474.689
			457	0.28745	0.5845	0.63978	0.63045	0.4813				335.521	272.562	1082.47	12593.3	627.719	437.859
			458	0.28751	0.5845	0.64031	0.6307	0.48179				237.842	240.164	2406.89	24302.6	317.154	603.419
			459	0.28811	0.58587	0.64032	0.63072	0.482				230.518	241.58	2610.04	23007	537.803	610.504
			460	0.28829	0.586	0.64032	0.63088	0.48207				302.923	282.283	2162.72	10299.1	379.331	566.979
			461	0.28829	0.58615	0.64032	0.63128	0.48225				215.883	248.202	1066.83	17700.2	393.456	723.659
			462	0.28829	0.58763	0.64135	0.63149	0.4824				295.895	217.456	1569.33	7409.54	372.542	871.688
			463	0.28874	0.5879	0.64164	0.63275	0.48313				258.971	327.126	4533.24	9365.05	412.85	1242.18
			464	0.28877	0.58833	0.64172	0.63351	0.48341				235.079	221.387	974.467	15791.1	358.928	670.006
			465	0.28877	0.5894	0.64289	0.6342	0.4839				263.475	219.949	1309.45	22744.1	267.458	538.665
			466	0.28886	0.5894	0.64297	0.63456	0.48405				262.559	207.488	966.054	11002.6	383.594	506.831
			467	0.28887	0.58982	0.64348	0.63456	0.48415				237.095	405.766	906.859	16242.5	718.825	535.711
			468	0.28915	0.5917	0.64399	0.63782	0.48468				255.755	197.436	1615.94	6049.14	936.505	457.639
			469	0.28915	0.59176	0.64402	0.63803	0.48482				213.527	277.955	1886.06	8547.09	2093.32	522944
			470	0.28915	0.59378	0.6463	0.6388	0.48515				440.673	244.496	789.842	15526.8	373.335	158485
			471	0.28923	0.59386	0.64644	0.6388	0.48573				218.391	240.603	1036.42	10155.2	849.216	228662
			472	0.28941	0.594	0.64701	0.63931	0.48573				187.936	205.881	1339.28	11295.6	367.521	253002
			473	0.28952	0.59406	0.64723	0.63995	0.48622				189.149	214.54	1343.6	8655.7	284.834	157343
			474	0.28975	0.59409	0.64759	0.64032	0.48647				208.158	219.948	855.907	7704.32	335.131	112081
			475	0.28975	0.59479	0.64906	0.64057	0.48656				196.481	207.488	994.325	27716	867.718	148620
			476	0.29011	0.59542	0.65052	0.6413	0.48728				236.181	234.803	1152.83	9881.47	433.333	154209
			477	0.29046	0.59574	0.65119	0.64164	0.48743				213.087	198.43	1280.35	7131.78	696.257	100994
			478	0.29069	0.59667	0.65122	0.64172	0.48749				229.092	200.728	819.223	9638.6	403.951	459479
			479	0.29069	0.59731	0.65195	0.64349	0.48773				182.435	200.94	1008.48	5262.71	610.556	221846
			480	0.29073	0.59731	0.65326	0.64349	0.48773				208.607	195.856	1500.35	9444.13	586.775	77390.7
			481	0.29093	0.59754	0.65409	0.64588	0.48773				175.078	209.056	958.882	11873.1	311.674	120961
			482	0.29099	0.59818	0.65477	0.64588	0.48779				160.014	165.792	953.256	16955.7	351.333	89703.8
			483	0.29139	0.59842	0.65496	0.64597	0.48809				165.279	217.877	1457.77	8974.44	549.667	54992.3
			484	0.29149	0.59842	0.65684	0.64658	0.48813				208.227	281.857	716.835	6513.3	274.404	235572
			485	0.29179	0.59868	0.65695	0.64759	0.48885				205.2	179.836	751.393	9518.45	335.568	132670
			486	0.29205	0.59905	0.65695	0.64928	0.49003				147.93	302.609	1676.95	11552.9	791.756	56769.9
			487	0.29205	0.59937	0.65754	0.64988	0.49011				272.656	87.139	1001.7	10204.9	263.865	41493.4
			488	0.29229	0.59938	0.6578	0.65195	0.49014				147.817	155.243	1023.4	17711.5	401.327	79781.8
			489	0.29267	0.59938	0.6578	0.65245	0.49052				186.907	158.905	1873.85	18079.9	692.606	65406.8
			490	0.29277	0.60133	0.65793	0.65326	0.49087				200.571	152.014	808.97	19619.7	927.98	39463
			491	0.2932	0.60133	0.65846	0.65481	0.49093				149.947	204.635	1034.37	7512.94	399.336	47895.2
			492	0.29324	0.60133	0.65902	0.65561	0.49143				236.614	297.307	646.69	6357.67	464.302	58055.9
			493	0.2935	0.60176	0.66009	0.65695	0.49164				177.338	155.464	872.007	9386.55	329.469	35824
			494	0.29365	0.60186	0.66017	0.6571	0.49176				151.243	114.648	736.867	5555.04	461.675	29205.3
			495	0.29403	0.60208	0.6615	0.65758	0.49189				307.938	153.646	624.229	10731.7	433.469	77601
			496	0.29403	0.60218	0.6615	0.6578	0.49237				184.362	118.046	1012.32	6457.16	782.708	30816.3
			497	0.29403	0.60312	0.66185	0.65828	0.49242				280.07	378.124	607.558	6882.69	709.602	35339.6
			498	0.29403	0.60332	0.66185	0.6601	0.49256				156.109	191.466	621.9	10537	336.798	46990.7
			499	0.29403	0.60369	0.66225	0.66185	0.49306				163.513	207.168	859.063	20662.9	437.942	46807.8
			500	0.29407	0.60413	0.66225	0.66208	0.49306				139.865	129.189	509.461	13415.4	1306.34	69854.8
			501	0.29407	0.60486	0.66297	0.66208	0.4931				176.803	178.482	568.576	8531.16	428.318	32499.2
			502	0.29431	0.60539	0.66359	0.66225	0.49338				135.698	189.824	523.609	10251.8	611.787	40976.1
			503	0.29436	0.60569	0.66551	0.66247	0.49395				127.724	183.409	506.028	9633.8	424.315	68136.7
			504	0.29456	0.60578	0.66592	0.66426	0.49434				136.071	136.885	424.839	5610.49	607.442	40915.7
			505	0.29472	0.60578	0.66592	0.66442	0.49434				185.642	174.261	946.352	5499.25	1325.81	37329.5
			506	0.29484	0.60615	0.66592	0.66534	0.4946				175.424	148.679	454.188	7694.76	655.498	88490.6
			507	0.29495	0.60669	0.66593	0.66653	0.49498				235.997	168.703	526.521	7327.9	427.762	60295.7
			508	0.29519	0.60711	0.66608	0.66732	0.49519				166.565	143.359	645.304	5718.4	501.898	101800
			509	0.29535	0.60803	0.6662	0.66861	0.49526				182.548	182.423	555.804	9327.98	302.599	89572.1
			510	0.29535	0.60803	0.66653	0.67016	0.4953				128.672	173.898	712.008	16678.4	531.874	56353.9
			511	0.29556	0.60962	0.66872	0.67076	0.49539				175.439	105.467	535.698	14052.2	420.873	24299.2
			512	0.29589	0.60962	0.66904	0.6715	0.49539				196.467	152.876	1240.81	10191.7	474.667	66736.3
			513	0.29594	0.61045	0.66904	0.67171	0.49578				149.503	170.862	567.186	5705.71	318.317	95960
			514	0.29622	0.61045	0.66904	0.6718	0.49662				157.779	137.113	585.45	13315.6	677.963	246964
			515	0.29655	0.6106	0.67022	0.67335	0.49693				140.42	156.301	441.443	5541.31	861.605	36307.5
			516	0.29748	0.61102	0.67071	0.67382	0.49722				124.361	167.702	429.24	6125.4	306.865	42910.6
			517	0.2975	0.61203	0.67089	0.67481	0.49753				219.221	142.241	394.219	7802.43	447.719	23541.5
			518	0.2975	0.6122	0.67089	0.67573	0.49758				177.134	118.476	387.468	16647.5	224.631	34825.9
			519	0.2975	0.61285	0.6718	0.6764	0.49831				190.352	98.477	1224.83	12384.2	270.176	63148.1
			520	0.2976	0.61308	0.67266	0.67667	0.49846				137.346	120.963	516.759	7874.69	461.861	19940.7
			521	0.29825	0.61324	0.67269	0.67668	0.49876				154.705	130.898	562.577	4770.58	416.559	34554.8
			522	0.29838	0.6147	0.67273	0.6768	0.49938				133.53	109.088	383.222	4977.44	304.706	53841.9
			523	0.29838	0.61529	0.67287	0.67722	0.49938				159.864	106.944	399.183	8425.07	351.883	44372.7
			524	0.29861	0.61595	0.67402	0.67757	0.4995				148.749	111.049	559.501	15257	234.407	30722.2
			525	0.29878	0.61604	0.67438	0.67838	0.50032				143.147	100.974	1222.03	15571.2	218.523	34682.6
			526	0.29878	0.61623	0.67449	0.67873	0.50132				143.762	87.393	393.285	12088.8	345.13	44034.2
			527	0.29907	0.61644	0.67499	0.67961	0.50172				133.591	103.714	316.661	13490.7	262.002	19312.8
			528	0.29933	0.61644	0.6755	0.67961	0.50172				119.453	95.58	800.192	4586.64	638.307	19853.4
			529	0.29953	0.61646	0.67598	0.68036	0.50177				140.062	112.379	377.191	5071.04	673.981	62238
			530	0.30012	0.61674	0.67873	0.6815	0.50207				122.501	87.815	299.301	6785.45	325.693	45053.1
			531	0.30082	0.61756	0.67922	0.6818	0.50209				116.996	101.072	272.544	13982.4	333.538	45495.8
			532	0.30082	0.61818	0.67961	0.68267	0.50218				113.938	36.269	280.042	4341.63	400.791	58194.2
			533	0.30082	0.61907	0.67961	0.68366	0.50222				131.878	25.846	297.123	4282.36	265.61	93874.7
			534	0.30125	0.61907	0.67961	0.68445	0.50232				95.426	1621.59	1023.11	4249.23	354.769	45596.3
			535	0.30166	0.61908	0.67961	0.68491	0.50276				171.601	1642.52	387.923	4569.22	701.627	15750.3
			536	0.30184	0.61908	0.68087	0.68614	0.50279				96.713	792.665	300.996	5885.52	273.764	17291.2
			537	0.30191	0.61987	0.68106	0.68662	0.50299				136.607	695.353	385.299	5333.06	223.347	24134.8
			538	0.30191	0.62032	0.6815	0.68772	0.50301				150.173	630.239	251.71	4463.85	545.624	53568.4
			539	0.30194	0.62119	0.68215	0.68788	0.50326				151.111	812.331	262.388	4861.43	235.782	26168.8
			540	0.30204	0.6225	0.68215	0.68788	0.50354				133.817	529.356	570.343	21362.3	276.763	39218.2
			541	0.30204	0.62333	0.6828	0.68788	0.50356				132.525	719.562	279.029	6076	216.88	17200.6
			542	0.30218	0.62602	0.6828	0.68813	0.50356				106.812	488.219	265.602	4559.46	273.767	33596.6
			543	0.30239	0.62694	0.68309	0.69049	0.50391				100.244	250.369	228.372	4702.39	337.221	19061
			544	0.30239	0.62777	0.68374	0.69049	0.50423				92.828	553.291	228.824	9333.82	534.828	20591.7
			545	0.3029	0.62871	0.68389	0.69185	0.50423				110.258	414.789	281.763	44780.3	344.273	41810.1
			546	0.30303	0.62902	0.68421	0.69336	0.50423				123.231	428.979	304.151	5738.79	302.167	28322.7
			547	0.30303	0.62961	0.68491	0.69425	0.50461				148.6	465.011	415.303	4865.52	209.991	18816.5
			548	0.30303	0.63039	0.68602	0.69487	0.50535				116.732	428.983	311.508	7595.52	1028.58	24554
			549	0.30309	0.63045	0.69047	0.69573	0.5054				115.538	318.525	315.014	11980	363.986	20379.7
			550	0.30313	0.6307	0.69122	0.69573	0.50587				122.623	326.11	184.15	3644.11	285.486	27725.1
			551	0.30332	0.63088	0.69342	0.69653	0.50597				124.09	340.078	321.072	4737.01	204.193	34603
			552	0.30332	0.63102	0.69455	0.69675	0.50605				116.204	323.217	321.547	7306.75	396.34	22634.5
			553	0.30359	0.63118	0.69463	0.69928	0.50611				100.022	319.753	212.13	4013.06	234.511	37209.3
			554	0.30361	0.63142	0.69489	0.69979	0.50619				105.554	323.823	218.078	4530.48	333.93	36913.6
			555	0.30393	0.63146	0.69513	0.70061	0.50619				104.62	330.615	337.03	16500.1	257.68	19630.1
			556	0.30409	0.63176	0.69563	0.70136	0.50619				123.415	320.499	253.333	6564.96	230.191	29730.8
			557	0.30432	0.63306	0.69593	0.70264	0.50619				89.221	255.565	186.884	4980.92	532.536	28933.2
			558	0.30432	0.63418	0.69668	0.7028	0.50707				79.748	265.86	452.324	5239.08	297.572	29868.5
			559	0.30474	0.63499	0.69689	0.70381	0.50742				103.2	299.468	400.78	4097.17	299.166	34582.7
			560	0.30477	0.63525	0.69689	0.70489	0.50764				79.584	305.149	268.953	8293.91	597.591	14793
			561	0.30493	0.63594	0.69721	0.7049	0.50896				82.352	274.398	212.464	3641.53	175.687	15895.5
			562	0.30512	0.6361	0.69752	0.7057	0.50931				81.753	269.363	175.754	4588.42	217.822	14478.7
			563	0.3053	0.63636	0.69776	0.70571	0.50963				85.046	254.096	331.903	4009.45	462.457	32129.9
			564	0.3053	0.63699	0.69835	0.7059	0.50963				66.343	297.685	421.575	7900.18	686.146	28887.7
			565	0.30546	0.63754	0.69838	0.70756	0.50967				51.035	227.432	415.519	4321.69	595.155	40403
			566	0.30546	0.6388	0.69928	0.70773	0.51009				3936.01	238.525	208.22	6824.11	230.715	15091.5
			567	0.30563	0.64164	0.70016	0.70874	0.51104				2464.38	333.65	187.62	3217.97	193.79	22846.6
			568	0.30578	0.6424	0.70043	0.70971	0.51107				1380.66	230.026	171.995	11195.5	408.193	23686.8
			569	0.30647	0.6424	0.70086	0.7098	0.51152				854.823	226.706	174.575	9876.29	187.656	12241.8
			570	0.30665	0.64334	0.70136	0.7103	0.51213				657.591	257.786	139.826	4145.4	265.85	28900.6
			571	0.30701	0.64348	0.70136	0.71052	0.51263				598.931	213.558	272.259	6626.16	387.707	16525.3
			572	0.3072	0.64348	0.70234	0.71078	0.51266				487.429	226.232	183.748	20327.7	214.609	18305.6
			573	0.3072	0.64349	0.70287	0.71149	0.51285				597.511	249.284	130.338	9869.37	321.574	11688.9
			574	0.30738	0.64588	0.70446	0.71228	0.51311				467.907	246.309	420.891	4481.84	342.435	14192.3
			575	0.3074	0.64673	0.70446	0.71265	0.51381				488.977	266.837	188.066	4927.07	252.906	21079.3
			576	0.30746	0.64675	0.70562	0.71403	0.51385				512.481	276.73	106.634	3588.42	189.108	14876.9
			577	0.3076	0.64688	0.70744	0.71517	0.51396				513.197	232.725	121.6	18517.1	332.51	64138.4
			578	0.30765	0.64776	0.70744	0.71518	0.51439				426.489	171.907	109.685	10487.2	251.856	16466.9
			579	0.30773	0.65245	0.70837	0.71716	0.5144				406.003	369.022	96.4	4065.55	178.785	33359.8
			580	0.30773	0.65245	0.70855	0.71752	0.51528				295.529	221	43.805	3525.46	244.972	49780
			581	0.30773	0.65284	0.7086	0.71959	0.51559				352.246	197.791	35.745	2767.15	249.516	12176.7
			582	0.30791	0.65404	0.7089	0.71998	0.51635				306.896	241.299	16221.4	13848.3	281.494	34288.1
			583	0.30791	0.65561	0.71004	0.72156	0.51655				292.338	235.59	6792.98	4268.52	317.868	43231.5
			584	0.308	0.65561	0.7103	0.72189	0.51686				430.865	241.395	6631.17	3238.06	169.817	30032.5
			585	0.30808	0.65652	0.71103	0.72398	0.51686				294.4	201.832	7738.8	3731.91	463.954	27432.7
			586	0.30823	0.65698	0.71166	0.72685	0.51686				300.522	451.88	5419.25	3327.06	502.901	40955.4
			587	0.30823	0.65756	0.71248	0.72823	0.51686				296.547	191.349	3834.42	3578.07	478.928	13833
			588	0.30838	0.65868	0.71292	0.72867	0.51686				339.105	190.032	4733.19	7466.68	472.519	11311.2
			589	0.30842	0.65973	0.71405	0.72933	0.51723				413.889	206.139	5078.66	4368.88	275.642	14064.5
			590	0.30887	0.66169	0.71475	0.72933	0.51723				253.879	171.26	3454.33	2948.24	310.195	15678
			591	0.30907	0.66185	0.71518	0.72947	0.51751				263.098	71.757	5178.35	3459.04	316.621	11266.3
			592	0.30928	0.66208	0.71518	0.72972	0.51782				251.928	141.375	5403.74	8005.35	1123.81	11535.2
			593	0.30934	0.66225	0.71518	0.72982	0.51819				257.05	221.212	5168.94	5019.79	192.369	12245.4
			594	0.30942	0.66366	0.71615	0.73	0.51834				405.798	141.045	9454.87	5368.52	550.088	32892.5
			595	0.30964	0.6652	0.71618	0.73055	0.51834				258.262	173.346	3250.92	5122.39	237.203	11566
			596	0.30964	0.66551	0.71647	0.73085	0.51834				194.695	170.042	3142.8	4041.29	252.019	13205.3
			597	0.30983	0.66592	0.71859	0.73126	0.51834				214.385	169.74	3537.57	6735.79	292.15	14796.2
			598	0.31009	0.66653	0.71998	0.73264	0.51834				434.707	168.355	3040.51	2838.25	279.734	9262.22
			599	0.31056	0.66879	0.72035	0.7348	0.51834				215.461	150.056	2486.22	2578.73	288.893	10269.9
			600	0.3108	0.66904	0.7206	0.73493	0.51884				268.615	189.669	2703.08	3054.22	187.455	15521.2
			601	0.31087	0.67477	0.72189	0.73508	0.51913				228.174	135.624	4774.21	2709.11	234.376	10982.2
			602	0.31091	0.67536	0.72251	0.73508	0.51913				276.867	145.205	2212.21	8283.77	204.202	9432.67
			603	0.3111	0.67573	0.72398	0.73543	0.51913				187.283	110.622	7493.16	5745.22	309.054	13079.8
			604	0.31196	0.6764	0.72504	0.73585	0.51913				235.152	107.896	2834.91	3199.39	380.702	12097.5
			605	0.31302	0.6768	0.72825	0.73604	0.5192				472.908	158.94	3893.03	2434.32	342.714	18057.5
			606	0.31342	0.67757	0.72947	0.7361	0.51937				177.804	206.451	4391.77	2932.18	404.179	31936.3
			607	0.31356	0.67757	0.72947	0.73638	0.51965				210.818	156.656	2334.6	2710.4	195.789	17025.5
			608	0.31383	0.67807	0.72982	0.73798	0.51969				212.301	231.531	1981.84	3195.37	298.121	31330.3
			609	0.31386	0.67961	0.73062	0.73818	0.51969				241.392	155.123	1775.9	5362.13	214.856	8107.98
			610	0.314	0.68119	0.73135	0.73821	0.51969				176.654	115.206	1574.53	2753.82	406.657	32797.2
			611	0.314	0.6825	0.73276	0.73891	0.51969				394.298	190.344	2501.3	2371.1	899.713	22283.9
			612	0.31404	0.68491	0.73334	0.73962	0.5197				153.264	124.539	1888.05	6154.02	492.345	9146.17
			613	0.31404	0.68491	0.73376	0.73989	0.51979				189.305	161.937	1615.92	3265.7	640.056	18419.9
			614	0.31409	0.68753	0.73435	0.74057	0.51999				201.313	133.635	1634.09	3492.68	141.83	24664.5
			615	0.31413	0.68813	0.73467	0.7408	0.52033				171.895	161.814	1738.57	2818.87	558.173	8215.49
			616	0.31418	0.69038	0.73585	0.74181	0.52072				254.224	157.802	1636.58	8416.27	315.666	18750.8
			617	0.31423	0.69038	0.73585	0.74334	0.52092				154.359	115.029	1413.41	6213.74	365.58	8755.93
			618	0.31428	0.69049	0.73638	0.74469	0.52102				145.171	123.907	1338.57	4023.86	177.501	7715.37
			619	0.31434	0.69165	0.73638	0.74583	0.52134				148.935	98.217	1685.3	2421.45	161.358	10615.4
			620	0.3144	0.69336	0.73638	0.74731	0.52255				190.016	124.655	1199.95	11319.2	134.3	35628.6
			621	0.31454	0.69431	0.73762	0.74751	0.52292				213.514	106.561	1345.65	4671.87	243.624	7716.95
			622	0.31469	0.69489	0.73798	0.74855	0.52295				174.478	136.591	1450.29	5136.16	396.423	23108.6
			623	0.31469	0.69668	0.73998	0.75125	0.52299				179.51	116.572	1576.57	3792.72	2031.89	19850.5
			624	0.31469	0.69689	0.74128	0.75145	0.52309				217.098	92.292	1288.78	4938.88	434.999	8772.9
			625	0.31478	0.69689	0.74165	0.75189	0.52309				136.906	105.653	1319.38	4598.14	439.857	8306.15
			626	0.31478	0.69783	0.74257	0.75421	0.52316				335.087	82.954	1452.18	2303.01	248.745	9180.76
			627	0.31478	0.69798	0.74337	0.75543	0.52332				176.088	126.345	1645.61	6547	318.271	7943.31
			628	0.31478	0.70275	0.74354	0.75592	0.52344				177.967	88.395	1219.63	2383.11	375.147	21974.2
			629	0.31478	0.70287	0.74362	0.75707	0.52407				145.498	66.082	2317.4	2458.84	230.893	16070.2
			630	0.31478	0.70446	0.74469	0.75765	0.52426				208.502	69.761	1246.46	2728.46	302.899	6972.84
			631	0.31478	0.7066	0.74559	0.758	0.52459				241.51	66.356	1010.78	4590.29	276.471	7149.77
			632	0.31478	0.70674	0.74596	0.76011	0.52493				170.096	27.64	1562.3	7047.51	219.365	11432.2
			633	0.31478	0.70746	0.74732	0.76029	0.52493				335.68	3224.33	1202.7	5220.65	154.364	8689.59
			634	0.31487	0.70896	0.74975	0.76029	0.52498				164.315	843.336	2135.92	2989.1	268.076	23868.2
			635	0.31487	0.70896	0.74975	0.76029	0.52513				181.573	645.737	1119.53	4774	160.692	22874.9
			636	0.31519	0.70984	0.75083	0.76127	0.52541				242.189	397.034	1187.18	2526.12	223.405	13096.4
			637	0.31632	0.71149	0.75092	0.76235	0.52652				214.688	355.155	1039.93	21873.6	153.318	20629.9
			638	0.31654	0.71149	0.75189	0.76458	0.52652				199.262	466.142	745.352	6504.35	310.311	8417.54
			639	0.31776	0.71164	0.75189	0.76471	0.527				163.932	408.364	754.11	2128.4	219.251	15009.2
			640	0.31776	0.71248	0.75272	0.76626	0.52714				159.295	469.313	1053.16	3545.44	170.643	52053
			641	0.318	0.71269	0.753	0.76628	0.52724				181.663	420.061	2093.45	2397.21	172.406	6153.22
			642	0.31837	0.71352	0.75331	0.76677	0.5274				228.609	402.903	754.36	2499.79	212.976	11265.3
			643	0.31872	0.71787	0.75372	0.76828	0.52783				219.3	326.24	1460.46	7337.99	214.962	17113
			644	0.31907	0.72128	0.75377	0.76866	0.52791				132.528	374.433	959.256	2115.96	204.368	41402.2
			645	0.31907	0.72191	0.7555	0.77261	0.52839				140.568	591.873	886.574	16924.3	194.653	12799.2
			646	0.31926	0.72255	0.7557	0.77406	0.52929				205.993	322.218	759.16	2929.67	122.471	6376.1
			647	0.31945	0.72284	0.75681	0.77548	0.5294				223.401	384.285	2397.58	2281.02	230.534	5590.52
			648	0.31945	0.72306	0.75772	0.77705	0.53043				154.578	315.979	715.698	2193.64	128.676	11938.7
			649	0.31982	0.72472	0.76029	0.77705	0.53112				129.993	349.239	991.155	7222.04	129.124	5764.61
			650	0.32065	0.72947	0.76471	0.77781	0.53133				107.952	340.854	674.411	5040.63	167.201	5905.54
			651	0.32069	0.72982	0.76584	0.77908	0.53199				191.786	303.296	734.972	2537.28	220.624	5248.22
			652	0.32085	0.73047	0.768	0.77942	0.53213				137.821	297.228	676.833	3359.42	195.202	11460.6
			653	0.32085	0.73563	0.76975	0.78131	0.53213				195.282	327.681	1302.72	2928.01	165.123	6927.51
			654	0.32095	0.73812	0.77134	0.78304	0.53226				157.358	375.87	730.423	4248.56	342.446	5545.48
			655	0.32116	0.74128	0.77139	0.78304	0.53271				143.205	386.356	740.934	8174.97	230.237	5727.45
			656	0.32126	0.74414	0.77261	0.78446	0.53289				167.246	221.922	824.743	3076.36	173.68	4862.9
			657	0.32126	0.74568	0.77308	0.78646	0.53289				153.589	312.559	655.975	3454.51	121.257	6918.31
			658	0.32126	0.74596	0.77518	0.78937	0.53289				155.642	263.871	1104.41	12040.6	294.3	12909.3
			659	0.32139	0.74616	0.77548	0.79032	0.53289				130.415	245.373	1518.4	2794.84	506.216	14246.3
			660	0.3216	0.74663	0.77704	0.79091	0.53305				151.6	245.309	681.695	5711.33	119.8	5150.45
			661	0.3216	0.74764	0.77846	0.79181	0.53335				149.938	220.481	635.968	4628.46	152.764	4362.33
			662	0.32196	0.75004	0.77855	0.79209	0.53343				127.511	239.94	672.07	2983.13	150.862	5293.64
			663	0.32196	0.75065	0.77939	0.79209	0.53399				119.377	330.057	884.405	4285.61	186.174	8967.02
			664	0.32196	0.75092	0.7807	0.7921	0.5348				121.138	267.965	984.935	3566.89	117.138	10307.5
			665	0.32196	0.75246	0.78199	0.79467	0.5348				196.661	239.645	670.23	8481	140.075	5735.85
			666	0.32196	0.75261	0.78337	0.79608	0.5348				130.224	250.135	781.334	2241.06	142.594	10146.9
			667	0.32222	0.75297	0.78636	0.79936	0.5349				176.148	256.941	667.27	2566.27	117.134	6682.1
			668	0.32235	0.7533	0.78716	0.80175	0.53501				121.652	270.288	1485.81	3200.69	133.087	5248.9
			669	0.32235	0.75494	0.79033	0.80685	0.53511				124.351	204.478	490.003	2167.4	163.143	10457.6
			670	0.32245	0.75658	0.79056	0.80713	0.53527				173.043	334.66	537.464	17509.5	85.056	18050.1
			671	0.32245	0.75736	0.79088	0.81002	0.53534				174.485	236.874	549.278	1702.84	124.022	4934.71
			672	0.32264	0.75819	0.79185	0.81258	0.53534				160.915	240.943	571.146	2205.45	100.781	4314.69
			673	0.32281	0.7583	0.79327	0.81282	0.53534				142.025	202.038	458.985	4844.86	115.326	4638.88
			674	0.32291	0.76196	0.79501	0.81282	0.53577				168.291	210.396	434.92	6561.06	126.147	11612.3
			675	0.32295	0.76604	0.7955	0.81349	0.53583				119.034	207.737	409.31	4378.2	102.763	9140.73
			676	0.32322	0.77705	0.79756	0.81419	0.53583				116.98	302.414	712.742	4826.94	116.681	4064.43
			677	0.32357	0.77705	0.80264	0.81579	0.53601				103.891	277.569	1002.57	8978.49	131.591	11636.7
			678	0.32361	0.77915	0.80501	0.81663	0.53639				104.529	241.17	1240.17	2091.45	91.613	8030.72
			679	0.32361	0.78446	0.80804	0.81683	0.53645				104.996	209.078	468.76	1739.11	151.794	9811.73
			680	0.32383	0.78707	0.81027	0.81684	0.5371				97.663	187.552	669.392	1813.09	105322	5063.97
			681	0.324	0.78925	0.81513	0.81715	0.5371				124.675	370.642	1356.49	2346.34	38588.1	3979.79
			682	0.3245	0.7893	0.81832	0.81932	0.53746				93.11	190.934	627.579	3164.21	17885.2	10188.1
			683	0.32471	0.79511	0.83356	0.82147	0.53781				93.679	346.555	448.034	2736.23	11056.4	4108.73
			684	0.32481	0.79765	0.83496	0.82261	0.53781				134.852	171.793	411.105	1843.35	10540.4	12877
			685	0.32515	0.79918	0.83496	0.8258	0.53781				93.161	215.891	419.985	1801.3	11366.6	5189.01
			686	0.32518	0.80175	0.83691	0.82671	0.53796				101.013	171.515	417.309	2007.83	24984.1	9208.76
			687	0.32571	0.81236	0.8424	0.83674	0.53813				104.481	194.755	468.444	2082.74	6070.74	7351.61
			688	0.32585	0.82485	0.85032	0.83781	0.53843				99.454	214.681	525.585	1541.43	4900.99	7833.36
			689	0.3265	0.8285	0.85339	0.83901	0.53868				100.824	203.584	415.367	7356.49	11267.8	3628.95
			690	0.3265	0.83456	0.8579	0.86155	0.53876				84.393	171.443	669.361	3353.44	5032.94	7412.68
			691	0.32723	0.83674	0.86198	0.87192	0.53898				75.571	325.271	303.564	3099.7	1445.93	4299.29
			692	0.32725	0.84476	0.86433	0.87767	0.53903				89.504	143.946	325.808	8327.23	1214.16	5575.15
			693	0.32747				0.53943				90.434	159.643	405.459	3582.57	1791.7	5050.62
			694	0.32747				0.53944				96.013	136.051	342.179	1961.86	1428.53	3675.23
			695	0.32747				0.54048				89.136	158.765	519.648	2350.68	938.351	23411.9
			696	0.32754				0.54072				107.005	197.928	963.469	3106.43	1069.38	4020.52
			697	0.32754				0.54114				80.487	146.852	339.336	4959.85	839.966	3661.73
			698	0.32758				0.54151				65.011	74.937	609.156	2134.26	773.376	3773
			699	0.32793				0.54177				69.097	140.493	533.111	1703.37	799.725	3694.16
			700	0.32803				0.54193				70.875	131.294	284.328	2721.85	1044.91	3273.01
			701	0.32803				0.54198				67.339	127.204	571.069	2677.55	856.707	11555.1
			702	0.32803				0.54236				87.54	173.602	303.517	5482.53	923.303	5000.79
			703	0.32834				0.54255				53.859	200.068	266.583	1970.41	655.812	4864.59
			704	0.32834				0.54361				47.412	108.218	516.527	1514.4	587.012	9472.48
			705	0.32863				0.54373				50.435	189.026	1230.82	1519.75	719.12	24984.7
			706	0.32863				0.54524				56.961	191.72	323.257	2965.25	497.292	3653.7
			707	0.32921				0.54543				14129.2	150.166	314.012	1487.75	1061.48	4408.24
			708	0.32924				0.54592				90.307	137.79	876.156	1415.66	389.25	3914.16
			709	0.32928				0.54789				2668.14	125.603	272.56	2712.06	471.609	3585.98
			710	0.32928				0.54789				2851.11	110.375	375.063	2221.58	1008.14	8732.11
			711	0.32933				0.54789				3186.66	114.381	398.548	5681.85	871.913	7531.39
			712	0.3297				0.54789				3183.32	81.847	356.525	1532.51	614.162	7473.24
			713	0.32998				0.54789				2112.3	130.336	323.599	4690.24	899.969	12830.9
			714	0.32998				0.54789				1112.11	112.89	323.222	2073.6	568.418	3667.13
			715	0.33106				0.54789				590.127	84.858	305.061	1402.83	445.883	4240.64
			716	0.33124				0.5479				547.103	113.89	322.592	1660.3	374.546	4584.34
			717	0.3317				0.5479				599.579	113.236	304.998	1643.34	493.425	3405.3
			718	0.33325				0.5479				410.142	125.195	590.994	1248.5	500.224	7693.61
			719	0.33353				0.5479				447.287	91.883	265.917	2287.46	422.906	5753.72
			720	0.33379				0.5479				342.261	88.812	217.688	2374.35	468.246	3006.32
			721	0.33395				0.5479				604.95	100.439	444.351	5017.8	412.572	4435.97
			722	0.3341				0.5479				508.35	98.995	275.155	1359.5	404.669	8852.18
			723	0.3341				0.5479				350.678	97.843	259.373	1184.08	402.363	4218.96
			724	0.3341				0.5479				308.772	64.324	258.495	2267.2	711.143	2987.45
			725	0.3341				0.5479				374.207	86.13	260.181	1553.15	350.334	5243.07
			726	0.3341				0.5479				958.589	77.884	369.987	1162.85	868.893	3628.67
			727	0.33413				0.5479				351.668	66.726	765.229	1366.14	432.791	3591.31
			728	0.33463				0.54791				289.684	18.597	228.125	4777.64	581.443	4084.78
			729	0.33477				0.54791				386.675	2561.55	408.203	5801.8	456.551	5728.38
			730	0.33491				0.54791				336.646	757.737	265.99	5074.01	356.01	4639.18
			731	0.33491				0.54791				252.81	571.597	184.148	2227.15	503.667	4681.01
			732	0.33516				0.54791				241.014	521.601	275.062	1316.18	464.374	4757.42
			733	0.33516				0.54791				306.696	490.374	436.59	2865.46	275.877	4523.98
			734	0.33571				0.54792				251.892	564.756	218.716	1244.06	341.87	3091.81
			735	0.33574				0.54792				302.699	401	268.32	2699.46	305.353	5095.07
			736	0.33579				0.54792				256.802	360.124	302.878	4698.71	444.989	4023.6
			737	0.33579				0.54792				228.034	357.584	211.771	2351.45	282.111	4975.93
			738	0.33579				0.54792				207.551	324.008	199.565	3160.06	661.268	29558.9
			739	0.33579				0.54793				226.388	342.428	194.51	1933.41	261.192	4569.32
			740	0.33579				0.54793				233.629	287.361	219.55	5093.46	407.005	10792.7
			741	0.33646				0.54793				281.571	371.936	285.435	4037.12	328.356	3735.74
			742	0.33646				0.54793				193.811	281.557	210.53	1901.65	339.163	5382.41
			743	0.33674				0.54793				187.049	325.68	206.594	1225.62	346.812	2545.54
			744	0.33674				0.54793				252.139	275.01	355.035	1952.46	315.486	3802.72
			745	0.33674				0.54794				200.785	259.574	176.251	3008.65	666.053	2647.68
			746	0.33674				0.54968				180.556	345.543	219.741	2479.04	444.912	2600.38
			747	0.33674				0.55052				409.327	247.576	84.955	4898.79	342.831	10211.5
			748	0.33674				0.55076				160.721	223.867	252.061	5044.06	1910.69	3635.49
			749	0.33679				0.55078				174.767	271.294	258.453	1037.25	311.763	3128.17
			750	0.3369				0.55103				233.468	422.456	176.413	980.979	268.414	8458.64
			751	0.33697				0.55217				176.331	224.494	203.48	1141.3	260.186	2858.14
			752	0.33723				0.55229				212.651	276.834	204.679	3702.69	412.114	8086.96
			753	0.33747				0.55242				203.387	335.114	163	1104.33	589.883	3377.78
			754	0.33754				0.55264				190.682	235.174	182.157	2925.26	400.019	12140.1
			755	0.33764				0.55265				379.507	228.739	172.732	1479.97	683.293	2766.24
			756	0.33775				0.553				197.146	176.242	164.131	1886.69	344.502	2611.05
			757	0.33776				0.55356				194.38	296.092	356.976	878.523	705.258	2629.29
			758	0.33777				0.55395				189.325	199.005	148.22	1396.81	538.526	4212.48
			759	0.33777				0.55449				175.181	486.652	265.754	4412.53	432.835	2522.66
			760	0.33777				0.55465				158.216	236.659	194.588	732.609	568.495	4407.24
			761	0.33777				0.55478				250.403	240.195	173.346	1880.79	354.693	2364.42
			762	0.33777				0.55486				136.878	242.876	348.955	2575	370.118	2236.65
			763	0.33794				0.55547				179.809	190.096	145.058	1299.31	222.554	3166.88
			764	0.33833				0.55554				164.445	200.378	137.145	2638.7	603.589	8666.93
			765	0.33833				0.55565				159.953	169.076	136.227	1018.31	420.414	2479.94
			766	0.33854				0.5557				201.328	228.129	165.502	5159.56	323.51	5106.51
			767	0.33889				0.55585				177.844	154.85	132.392	2137.17	351.559	2356
			768	0.33889				0.55599				416.526	192.527	182.425	874.784	494.747	7344.09
			769	0.33889				0.55651				171.07	202.656	727.233	857.671	289.703	3028.64
			770	0.33889				0.55651				149.259	233.459	179.44	745.538	894.73	4764.55
			771	0.33891				0.55669				208.009	186.78	236.525	1072.35	476.768	2206.8
			772	0.33891				0.5567				163.375	216.021	126.838	1207.52	295.372	3825.14
			773	0.33891				0.55676				260.882	175.399	148.301	736.365	537.377	2098.29
			774	0.33894				0.55702				76.493	163.833	103.188	3303.11	266.536	3572.41
			775	0.33968				0.55702				154.788	211.575	109.452	4824.07	310.877	2736.09
			776	0.33985				0.55729				161.159	181.956	60.743	1929.83	262.358	4319.59
			777	0.34023				0.55729				144.804	159.295	19797.5	1012.54	465.19	1921.96
			778	0.34043				0.55767				204.035	188.677	14354	1671.81	368.991	6617.43
			779	0.34048				0.5579				192.351	245.255	8295.87	982.738	285.274	5899.55
			780	0.34056				0.55807				158.781	175.941	5392.5	639.143	286.81	2169.02
			781	0.34085				0.55814				147.921	229.694	8803.95	1491.59	347.333	2033.9
			782	0.34093				0.55821				167.924	147.048	6081.72	1950.21	522.388	4151.66
			783	0.34093				0.55823				154.6	87.21	4162.87	1680.14	728.851	6307.44
			784	0.34173				0.55823				140.274	190.046	7190.64	1617.4	497.91	1910.36
			785	0.3419				0.55823				142.134	209.395	3166.01	1792.94	230.139	2821.87
			786	0.34191				0.55896				207.506	193.565	6670.79	2467.75	255.862	12828.1
			787	0.34193				0.55896				150.116	147.403	2932.71	1363.99	341.275	1908.24
			788	0.34223				0.55917				163.788	186.509	3286.2	1310.57	312.599	3300.42
			789	0.34243				0.55937				208.083	190.814	3111.75	1364.84	268.729	1836.22
			790	0.34243				0.55937				130.507	128.989	2899.66	719.574	327.207	2455.35
			791	0.34243				0.55968				148.625	126.279	2442.74	3111.51	234.004	4261.09
			792	0.34243				0.56028				159.82	212.503	3137.73	891.207	328.853	1435.26
			793	0.34258				0.56028				163.094	145.015	2232.83	1476.58	558.561	1532.82
			794	0.3427				0.56094				155.33	131.796	3814.21	3137.49	292.838	6186.93
			795	0.34293				0.56096				199.05	128.602	2160.61	2175.59	586.121	3055.32
			796	0.34293				0.56136				175.031	131.688	2693.14	980.607	461.798	1788.26
			797	0.34309				0.56136				157.327	123.104	2206.98	1319.8	469.485	1589.93
			798	0.34309				0.56136				195.741	149.978	2372.22	525.234	389.378	3250.97
			799	0.34318				0.56136				264.324	137.05	2080.92	1097.65	207.891	1500.18
			800	0.34325				0.56143				130.395	145.046	2338.9	2940.3	589.258	4355.42
			801	0.34329				0.56168				124.083	140.042	2237.16	422.62	258.086	1899.05
			802	0.34329				0.56192				158.688	140.336	2344.44	1851.24	454.845	1581.42
			803	0.34375				0.56197				102.319	163.335	2097.65	1698.33	318.596	2488.42
			804	0.34393				0.56197				119.284	147.061	2028.49	1324.31	206.176	6493.67
			805	0.34398				0.56204				125.974	130.333	4942.35	1793.4	185.628	2560.92
			806	0.34424				0.56242				130.15	150.284	1950.4	2964.42	184.104	5658.57
			807	0.3443				0.56263				127.564	124.532	1736.6	1763.74	163.888	1343.17
			808	0.34435				0.56331				114.841	125.014	1675.76	893.106	237.267	1450.89
			809	0.34435				0.56337				153.543	101.842	2733.8	556.526	425.15	1473.1
			810	0.34436				0.56337				151.222	118.392	2132.8	691.905	445.306	2150.61
			811	0.34466				0.56337				125.675	117.523	1235.83	331.006	281.438	2481.9
			812	0.34466				0.5636				118.74	103.169	1198.45	449.431	277.525	4006.59
			813	0.34501				0.56384				96.804	84.967	1887.35	452.262	257.496	3985.13
			814	0.34523				0.56392				111.299	86.364	1375.85	295.383	354.942	1598.31
			815	0.34545				0.56418				192.49	78.336	2664.24	259.592	263.277	3618.24
			816	0.34563				0.56418				157.639	81.854	884.782	299.046	213.131	3325.32
			817	0.34572				0.56418				137.728	71.047	2412.38	3547.08	168.929	1849.16
			818	0.34572				0.56421				123.375	1177.77	2969.66	368.677	219.522	3316.76
			819	0.3458				0.56479				127.203	882.997	1108.27	593.136	200.105	1362.71
			820	0.34605				0.56508				120.03	838.883	1909.97	406.785	593.274	1301.28
			821	0.34646				0.56508				119.577	1382.01	1131.09	394.734	264.019	1500.24
			822	0.34646				0.56508				111.846	705.068	2434	720.618	367.417	4567.28
			823	0.34646				0.56557				125.669	749.103	2919.51	288.603	212.95	2895.63
			824	0.34646				0.56586				148.18	587.265	8881.56	359.259	309.777	4378.19
			825	0.34648				0.56613				109.544	591.85	973.188	715.306	259.361	2422.88
			826	0.34677				0.56685				106.204	441.602	987.012	314.815	374.782	1531.04
			827	0.34699				0.56745				105.749	476.563	789.334	886.248	303.631	2684.14
			828	0.347				0.56745				107.659	402.6	965.402	406.051	199.103	1058.14
			829	0.34705				0.56803				114.939	472.27	853.178	203	285.317	1664.8
			830	0.34721				0.56808				97.428	337.729	915.722	212.557	224.044	2189.24
			831	0.34721				0.5681				93.794	541.477	946.806	194.157	584.547	4129.62
			832	0.34721				0.56821				97.817	377.941	1925.87	326.516	289.523	5244.19
			833	0.34721				0.56844				92.061	371.237	972.066	793.157	204.407	1101.69
			834	0.34721				0.56914				114.837	365.897	1787.75	181.584	233.281	1699.32
			835	0.34772				0.56935				75.569	360.509	768.681	37366.6	131.285	1328.88
			836	0.34772				0.56949				231.531	352.193	938.281	28547.9	151.671	2982.2
			837	0.34787				0.56981				87.769	335.6	663.825	25902	242.902	1163.97
			838	0.34803				0.56981				76.232	356.808	602.185	30447.2	186.687	1143.17
			839	0.34808				0.56984				72.375	411.29	849.625	38809.2	166.699	1704.52
			840	0.3483				0.57031				95.625	294.566	834.917	22076	361.856	2170.91
			841	0.34907				0.57037				99.021	336.902	963.1	26793.3	152.434	3110.66
			842	0.34907				0.57042				66.025	329.783	1620.1	26600.1	229.958	1100.25
			843	0.34923				0.57083				79.379	322.551	1078.35	30276.2	164.128	1777.93
			844	0.34923				0.57083				62.839	296.339	688.734	31958.9	398.298	1042.94
			845	0.34928				0.57091				69.705	313.238	584.571	21702.1	217.698	4975.28
			846	0.34935				0.57103				48.74	348.355	599.679	14873.5	165.045	1124.34
			847	0.34935				0.5711				2173.41	284.48	716.621	22522.1	179.909	1915.93
			848	0.34962				0.5711				1300.75	294.158	599.349	22447.8	221.56	2387.94
			849	0.34972				0.57144				1395.94	376.383	649.214	14411.1	288.858	978.176
			850	0.35042				0.57151				597.732	261.781	1201.07	21806.9	334.167	2036.56
			851	0.35053				0.572				598.821	375.705	556.962	11586.2	165.615	1033.23
			852	0.35053				0.572				574.855	344.647	582.491	20386.9	272.56	1317.49
			853	0.35053				0.57212				475.77	304.706	632.374	18050	178.23	971.719
			854	0.35053				0.57218				382.457	268.203	565.477	14042.6	145.401	1067.74
			855	0.35102				0.57277				553.613	216.083	646.091	10563.2	133.341	1108.8
			856	0.35123				0.5731				448.677	272.302	1438.87	16050.2	154.582	1079.26
			857	0.35132				0.57317				320.185	262.908	586.11	13695.5	122.378	1661.05
			858	0.35137				0.57403				358.788	378.772	1175.32	27131.9	134.333	1540.91
			859	0.35155				0.57403				324.552	259.304	784.067	15447.6	222.296	3227.09
			860	0.35176				0.57403				383.796	276.713	1632.08	10708	120.898	3093.47
			861	0.35211				0.57414				380.312	239.018	926.607	12552.5	120.741	1092.14
			862	0.35211				0.57417				400.67	306.559	552.52	25666.6	108.235	2296.89
			863	0.35211				0.57493				312.65	259.739	510.521	9741.6	105.501	6782.44
			864	0.35241				0.57518				270.357	275.71	388.745	15876	24838	1116.15
			865	0.35252				0.57518				288.597	202.197	433.997	12844.5	48661.6	828.433
			866	0.35274				0.57559				314.437	338.739	1301.97	12150	36806.4	1011
			867	0.35283				0.57574				270.898	234.267	559.272	8432.78	8831.48	2823.52
			868	0.35283				0.57585				431.272	224.074	513.719	7540.64	16915.1	925.972
			869	0.35283				0.57589				256.121	356.621	361.953	9110.11	2165.72	2155.05
			870	0.35319				0.57644				282.332	295.107	563.454	7866.03	1878.68	2570.82
			871	0.35319				0.57644				246.827	231.99	749.926	16369.6	3749.19	876.657
			872	0.35319				0.5766				282.34	245.435	613.654	6588.39	1581.41	2406.28
			873	0.35353				0.57668				312.842	192.096	501.3	22678.7	2142.78	803.193
			874	0.35383				0.57714				280.531	223.193	439.693	7509.5	1672.21	936.887
			875	0.35383				0.57727				317.489	245.167	895.666	10900.9	1202.53	927.014
			876	0.35383				0.57751				251.34	244.307	1523.76	9876.97	966.574	717.799
			877	0.35383				0.57751				199.093	200.513	427.96	13757	1015.05	814.581
			878	0.35383				0.57751				329.034	207.555	348.497	7837.47	1231.95	617.157
			879	0.35383				0.57768				231.876	336.228	698.772	14783.7	1087.31	1144.83
			880	0.35383				0.57776				332.255	224.903	609.725	7855.02	1230.78	733.569
			881	0.35383				0.57782				216.288	226.455	384.444	6820.83	1332.42	1135.76
			882	0.35413				0.57782				239.445	230.228	471.281	11588.1	1105.83	3431.64
			883	0.35413				0.57782				235.717	200.611	371.371	9952.23	1177.13	831.93
			884	0.35419				0.57782				216.368	175.894	355.955	6906.46	1049.73	1014.97
			885	0.35464				0.57808				180.202	271.102	356.45	18026.9	1733.4	1835.31
			886	0.35471				0.57843				207.959	152.591	276.634	12159.9	1443.53	830.321
			887	0.35519				0.57883				168.19	213.29	478.931	8853.53	1199.05	1595.17
			888	0.35571				0.57883				217.639	195.475	370.481	6832.81	1152.48	2298.38
			889	0.35571				0.57884				227.559	78.969	453.091	13690.5	1294.16	670.239
			890	0.35628				0.57933				280.436	188.732	2904.82	7861.94	1452.31	1236.82
			891	0.35629				0.57933				199.808	180.926	328.978	10732.1	816.004	707.205
			892	0.35631				0.57933				216.668	204.396	288.046	47539.7	722.561	646.398
			893	0.35635				0.57946				185.9	169.74	475.344	7688.35	946.313	877.128
			894	0.35635				0.57952				179.104	165.938	957.31	5608.85	1187.57	909.944
			895	0.35683				0.57962				243.084	207.719	292.387	6411.31	903.586	606.426
			896	0.35717				0.57965				220.444	242.292	294.054	5603.08	2044.29	1090.95
			897	0.35718				0.58022				267.35	164.384	457.516	6902.6	712.046	561.838
			898	0.35749				0.58035				229.792	238.944	325.189	6400.73	768.672	576.998
			899	0.35773				0.58101				179.279	182.98	241.305	5005.46	1485.59	1207.42
			900	0.3581				0.58101				176.627	196.053	296.757	17430.9	1159.73	590.926
			901	0.35812				0.58101				182.859	143.247	454.142	7341.03	773.15	652.464
			902	0.35812				0.58101				232.457	153.878	308.623	5959.21	944.191	651.032
			903	0.35812				0.58101				213.173	162.469	262.816	13382.8	687.454	846.862
			904	0.35817				0.58101				197.804	214.033	748.652	4454.48	572.687	790.587
			905	0.35838				0.58145				200.256	148.165	204.467	6678.96	1154.17	2613.92
			906	0.35887				0.5817				232.876	154.055	297.88	5291.99	716.181	5637.17
			907	0.36003				0.58183				204.033	168.921	350.26	17795.8	1170.9	615.424
			908	0.36005				0.58199				157.876	187.54	206.63	4827.09	740.323	717.997
			909	0.36005				0.58226				346.271	146.547	216.964	5053.65	695.41	961.106
			910	0.36006				0.58226				224.035	142.169	282.634	4050.04	702.577	660.69
			911	0.36006				0.58266				157.181	128.958	171.584	4075.99	920.859	787.434
			912	0.36075				0.58269				249.825	160.21	191.286	4692.52	1015.14	612.202
			913	0.36104				0.58288				167.312	191.166	190.027	5155.9	620.238	630.694
			914	0.36151				0.58288				222.038	140.359	150.273	6437.06	818.402	789.989
			915	0.36162				0.58288				213.69	120.596	301.263	5524.32	744.586	737.916
			916	0.36183				0.58288				249.321	201.089	180.076	4918.53	665.625	514.566
			917	0.36191				0.58312				149.752	99.536	174.587	6471.25	852.262	564.407
			918	0.36205				0.58312				172.271	153.921	207.802	3875.08	655.3	1765.05
			919	0.3621				0.58323				169.313	164.846	361.839	8929.74	624.882	592.737
			920	0.36212				0.58345				329.536	144.817	214.826	3731.3	639.028	629.508
			921	0.36212				0.58346				145.253	127.36	168.785	6697.08	1026.79	649.661
			922	0.36221				0.58381				190.014	95.074	217.925	4859.53	1024.8	726.773
			923	0.36221				0.58413				167.609	133.575	197.427	12482.4	605.271	942.573
			924	0.36241				0.5845				212.181	141.304	129.549	5381.67	694.231	1374.27
			925	0.36242				0.5845				241.082	104.162	178.178	4048.36	603.034	530.95
			926	0.36247				0.58501				218.991	120.031	457.636	8539.45	731.254	589.948
			927	0.36252				0.586				185.962	134.621	170.961	3341.27	553.182	588.629
			928	0.36293				0.58637				149.718	100.59	128.812	4394.13	501.337	1676.59
			929	0.36329				0.58654				138.487	94.088	136.278	6408.28	768.679	2690.95
			930	0.36329				0.58654				171.672	93.079	121.032	17358	624.688	545.306
			931	0.36356				0.5867				295.352	89.615	211.991	13284	494.675	845.332
			932	0.36362				0.58675				118.891	88.445	126.703	4257.9	575.576	541.289
			933	0.36362				0.58778				179.963	92.589	148.643	3873.71	1060.45	530.194
			934	0.36376				0.58778				121.887	48.856	378.129	5313.67	791.448	2091.23
			935	0.36379				0.58787				149.401		114.036	4770.56	631.085	958.736
			936	0.36389				0.58793				150.862		122.746	3862.61	498.995	631.4
			937	0.36404				0.58797				156.667		103.129	5829.83	1126.51	892.225
			938	0.3643				0.58801				124.826		100.296	6264.3	1242.37	564.202
			939	0.36439				0.58815				135.159		6065.57	6322.4	562.164	632.517
			940	0.36439				0.58887				124.332		4697.74	4082.81	549.499	512.103
			941	0.36439				0.58893				171.548		4399.77	3106.08	721.546	672.789
			942	0.36462				0.58893				218.454		2769.33	2892.48	453.088	534.798
			943	0.36491				0.58897				146.041		4350.32	16947.5	543.759	604.487
			944	0.36494				0.58897				139.356		3065.52	4162.8	521.786	632.364
			945	0.36502				0.58916				126.342		2493.52	3581.9	518.368	487.558
			946	0.36508				0.5894				134.301		5349.19	3675.45	710.899	625.167
			947	0.36508				0.5894				118.433		1677.98	10111.8	1451.91	508.092
			948	0.36508				0.58989				221.849		1611.16	3454.98	482.841	1721.11
			949	0.3651				0.59004				151.639		1332.28	8213.68	441.684	530.118
			950	0.3656				0.59005				159.47		1409.61	2572.29	585.279	1260.41
			951	0.3656				0.59052				114.713		1612.45	28702.2	693.403	311039
			952	0.36585				0.59052				129.126		7008.45	5242.32	455.237	224327
			953	0.36585				0.59069				139.96		1260.79	2736.36	472.68	251936
			954	0.36617				0.59092				161.571		2122.99	4020.87	585.328	310716
			955	0.36639				0.59096				131.081		1169.72	3161.89	394.619	475666
			956	0.36688				0.5911				111.613		1036.29	3357.02	800.274	90231.2
			957	0.36688				0.59134				104.228		1745.2	2990.65	781.515	282253
			958	0.36688				0.59134				143.641		2865.84	7535.57	444.001	187064
			959	0.36688				0.59153				110.152		1071.67	4807.05	583.874	274403
			960	0.36688				0.5917				124.767		771.529	8616.45	1298.49	148257
			961	0.36688				0.59182				112.264		1052.92	2200.84	432.268	155886
			962	0.36695				0.59188				128.007		1234.39	5098.57	649.373	102130
			963	0.36701				0.59247				144.473		1157.64	6492.89	549.889	148960
			964	0.36701				0.59247				109.573		1747.98	2851.87	944.036	119615
			965	0.36714				0.59252				131.182		1015.69	2349.25	459.153	42325.1
			966	0.36728				0.59296				110.16		862.257	4101.63	384.129	91407.1
			967	0.36779				0.59312				107.643		645.332	5081.44	504.427	52100
			968	0.36781				0.59347				133.389		1248.34	5143.23	427.586	67121.9
			969	0.36786				0.59347				117.636		1879.83	5254.21	417.215	85373.7
			970	0.36786				0.59347				118.565		1673	3146.49	487.541	232824
			971	0.36802				0.59367				95.816		758.335	2449.01	412.628	134983
			972	0.36802				0.59386				127.505		2350.45	2372.3	1145.34	132284
			973	0.36811				0.59386				94.149		693.031	2670.92	1005.63	41550.7
			974	0.36811				0.59402				117.395		2131.98	3457.42	985.306	44054.3
			975	0.36837				0.59423				102.623		616.349	10633.3	717.938	66595.3
			976	0.36871				0.59442				84.59		671.405	5609.04	599.069	81820.6
			977	0.36908				0.59472				117.243		560.458	4076.97	397.294	46035.8
			978	0.36908				0.59477				96.275		1128.84	5463.83	528.162	60950
			979	0.36911				0.59483				96.831		800.744	3342.04	358.251	97589.3
			980	0.36926				0.59492				65.863		491.044	4900.11	728.006	51940.4
			981	0.36929				0.59504				104.993		1131.81	5107.7	392.529	79221.1
			982	0.36942				0.59518				75.774		377.616	2762.28	377.658	47839.4
			983	0.36987				0.59518				80.27		443.56	2375.96	359.03	43010.6
			984	0.36987				0.59542				83.375		1179.37	3839.47	980.129	60512.3
			985	0.36999				0.59542				103.774		448.704	3200.19	987.952	69918.3
			986	0.37007				0.59542				56.392		468.215	2993.83	844.949	60159.8
			987	0.37048				0.59544				60.935		640.063	3984.62	495.4	30181.8
			988	0.37051				0.59582				53.405		564.889	2669.6	396.281	33476.1
			989	0.37051				0.59582				2221.6		597.579	2221.83	742.653	61046.5
			990	0.37091				0.59582				998.95		540.556	2490.14	557.908	31510
			991	0.3713				0.59582				598.43		545.194	3115.41	413.127	52578.5
			992	0.3717				0.59582				606.229		444.653	2387.19	459.88	20788.7
			993	0.37191				0.59582				476.951		389.015	1864.78	614.645	56584.6
			994	0.37193				0.59582				486.034		384.238	2219.43	539.701	45369.4
			995	0.37193				0.5959				270.164		620.368	3389.72	345.881	22701.3
			996	0.37239				0.59667				357.539		576.268	1808.73	591.219	36262.6
			997	0.37258				0.59667				322.18		1071.71	2380.83	759.329	29339.4
			998	0.3728				0.59705				295.039		681.452	4415.15	375.84	25751.3
			999	0.3728				0.59711				400.434		520.626	2144.24	430.169	26365.6
			1000	0.3728				0.59731				315.852		300.134	2271.53	487.946	50201.8
			1001	0.3728				0.59826				335.919		593.725	2727.55	404.301	54982.3
			1002	0.37314				0.59834				271.053		572.208	2892.86	360.355	31414.7
			1003	0.37315				0.59842				259.249		278.347	2908.81	510.74	62388
			1004	0.37315				0.59842				260.644		243.645	1843.35	502.336	43989.2
			1005	0.37327				0.59842				327.556		425.088	3914.35	502.781	29798.1
			1006	0.37327				0.59925				339.797		236.603	2191.57	442.586	21637.9
			1007	0.37345				0.59937				270.783		336.227	1655.16	366.26	36307.8
			1008	0.3737				0.59947				278.595		238.943	1710.11	407.619	22378.6
			1009	0.37373				0.59974				345.834		567.36	3359.09	432.883	41393
			1010	0.37373				0.59994				421.898		667.853	2198.57	1590.55	39101
			1011	0.37373				0.59995				263.433		550.275	2206.91	917.593	23774.1
			1012	0.37373				0.60025				459.567		245.023	1850.35	490.831	40710.9
			1013	0.37398				0.60038				216.765		183.887	4725.7	401.919	78450.2
			1014	0.3741				0.60084				236.318		205.648	2034.75	410.298	18020.7
			1015	0.3741				0.60133				304.916		243.727	1779.45	1493.99	27433.6
			1016	0.3741				0.60133				249.586		189.756	4096.33	968.265	49548.3
			1017	0.37438				0.60133				249.714		958.287	5585.6	509.351	31552.2
			1018	0.3744				0.60136				223.82		514.736	1492.72	496.471	58283.3
			1019	0.37461				0.60159				408.292		393.624	3583.12	434.809	38818.1
			1020	0.37465				0.60159				218.263		191.838	2060.31	557.648	28965.3
			1021	0.37465				0.60176				278.294		251.663	3587.32	387.329	31191.8
			1022	0.37477				0.60186				193.779		151.901	2146.94	935.417	33134.9
			1023	0.37486				0.60225				209.6		224.609	3219.96	373.943	53970.7
			1024	0.37504				0.60229				213.935		185.264	1951.3	377.778	40213.2
			1025	0.37504				0.6025				256.088		172.837	1501.58	296.853	27268.1
			1026	0.37527				0.60283				244.858		205.967	1799.55	511.961	18329.9
			1027	0.37582				0.60286				182.878		208.514	1541.06	336.287	24626
			1028	0.37582				0.60312				227.638		317.072	2467.07	774.615	55520.7
			1029	0.37622				0.60331				184.549		151.795	2559.37	385.468	27049
			1030	0.37622				0.60332				194.183		173.409	6171.62	611.324	65201.7
			1031	0.37622				0.60348				265.425		145.6	1304.81	423.236	33596.9
			1032	0.37636				0.60369				177.149		155.06	2901.49	533.668	14687.1
			1033	0.37646				0.60376				279.837		97.266	5169.15	393.319	45241
			1034	0.37655				0.60395				165.447		111.594	2411.45	319.591	31330.7
			1035	0.37662				0.60403				182.28		63.872	2849.7	1171.35	31431.2
			1036	0.37687				0.60403				215.206		28.902	3607.37	334.672	49069.2
			1037	0.3772				0.60404				165.572		16366.9	1229.58	702.519	21849.1
			1038	0.37793				0.60477				202.31		7952	4351.98	316.473	19811.3
			1039	0.37798				0.60499				146.758		8585.7	2706.84	336.029	13761.9
			1040	0.37804				0.60519				226.044		8302.97	2411.84	329.344	17167.3
			1041	0.37811				0.60591				182.151		4827.44	2244.53	299.724	35078.7
			1042	0.37815				0.60615				202.992		5029.34	2641.77	518.144	19210.6
			1043	0.37829				0.60669				180.43		3226.64	3024.75	348.447	17802.9
			1044	0.37835				0.60701				159.196		3085.7	7063.27	277.981	13659
			1045	0.3786				0.60701				149.553		3188.6	1171.19	264.058	14718.3
			1046	0.37869				0.60742				180.118		4540.26	3891.68	611.961	15189.4
			1047	0.37871				0.60742				160.307		3459.64	5551.79	530.012	91473.8
			1048	0.37871				0.60792				182.376		2550.6	1316.2	316.585	43123.3
			1049	0.37871				0.60792				186.329		2234.95	1444.22	385.169	43058.4
			1050	0.3788				0.60803				174.623		6268.74	1231.77	315.773	12918.3
			1051	0.37898				0.60803				186.528		4972.55	1282.08	263.612	27311.7
			1052	0.37901				0.60803				161.621		3148.2	1695.96	258.098	15074.1
			1053	0.37921				0.60803				178.222		1982.69	1770.59	757.132	17197.7
			1054	0.37921				0.60803				184.639		5525.9	2526.62	376.64	75433.5
			1055	0.37921				0.6082				169.361		2115.01	1465.07	491.827	21186.3
			1056	0.37928				0.60895				212.876		1877.07	1524.89	378.372	12419.4
			1057	0.37981				0.60895				140.913		3413.77	1359.01	587.549	13096
			1058	0.38016				0.60906				171.084		1713.8	1483.39	324.508	10110.6
			1059	0.38016				0.60918				193.288		1873.47	1670.75	1876.71	19507
			1060	0.38016				0.60962				141.782		3965.48	3955.54	272.73	25876
			1061	0.38031				0.60962				164.029		1826.92	2967.52	1218.24	11955.4
			1062	0.38057				0.60962				159.491		1884.51	1494.15	794.445	26086.8
			1063	0.38064				0.60964				160.039		1385.99	1191	236.687	12267.4
			1064	0.38082				0.6106				144.501		2128.87	2530.36	283.85	15665.8
			1065	0.38132				0.61102				392.245		3735.58	1176.42	298.945	21886.2
			1066	0.38134				0.61121				183.012		3028.5	1953.41	432.683	15636.8
			1067	0.38139				0.61139				181.964		1649.88	1176.04	513.129	11882.8
			1068	0.38139				0.61166				179.403		2185.91	5206.53	408.431	59813.4
			1069	0.38143				0.61192				168.449		1770.24	1063.7	340.758	17631.6
			1070	0.38147				0.6122				228.823		2210.96	1441.74	573.449	12042.4
			1071	0.38167				0.61236				175.543		1766.5	1286.34	324.049	12941.7
			1072	0.38167				0.6125				153.842		1604.73	862.219	292.298	20109.2
			1073	0.38177				0.61257				183.333		1043.57	2154.98	393.507	10452.1
			1074	0.38177				0.61285				176.769		1104.05	2230.05	311.966	13424.3
			1075	0.38177				0.61308				193.271		895.819	3966.7	323.777	13154
			1076	0.38177				0.61324				134.78		1014.35	1423.09	449.351	12142
			1077	0.38177				0.61335				185.121		1262.43	3720.49	402.782	12638.3
			1078	0.38199				0.61344				177.834		1558.12	1672.5	264.131	28991.7
			1079	0.382				0.6135				173.097		1123.98	2306.89	245.316	26210.7
			1080	0.38225				0.61369				180.767		902.576	1048.71	289.064	10385.2
			1081	0.38234				0.6137				152.366		1101.41	2117.76	279.914	21028.1
			1082	0.38234				0.61371				177.667		1254.59	922.773	509.391	19268.3
			1083	0.38234				0.6143				28.876		1103.11	1358.1	386.797	17937.1
			1084	0.38239				0.61475				132.197		925.816	1104.89	785.107	12332.2
			1085	0.3827				0.61508				157.261		1697.74	2937.94	285.975	22374.7
			1086	0.38281				0.61539				149.272		1148.16	664.099	291.981	16693.4
			1087	0.38331				0.61539				127.028		1204.24	2589.8	249.959	29313.5
			1088	0.38334				0.61562				316.248		972.329	2314.92	299.001	18255.4
			1089	0.38334				0.61562				116.576		1417.35	2813.3	343.07	13708.7
			1090	0.38334				0.61571				162.244		1454.01	1400.93	798.101	14260.7
			1091	0.38346				0.61595				188.417		1038.13	1224.94	524.693	11319
			1092	0.38364				0.61595				164.249		869.44	751.999	292.138	10369.6
			1093	0.38364				0.61644				125.647		748.665	992.238	248.577	28025.9
			1094	0.38398				0.61644				145.568		891.182	1803.49	340.637	13426.6
			1095	0.38399				0.61646				202.983		721.902	1356.67	256.961	11097.9
			1096	0.38438				0.61672				130.283		869.74	846.463	374.576	14751.7
			1097	0.38456				0.61683				135.113		677.649	1005.63	261.249	7243.26
			1098	0.38467				0.6171				137.466		756.904	1925.28	323.746	7199.97
			1099	0.38477				0.61732				150.777		767.675	2583.64	251.826	9809.2
			1100	0.38483				0.61807				122.928		595.927	955.717	423.258	37042.4
			1101	0.38513				0.61818				128.753		640.107	952.586	483.944	8188.51
			1102	0.38513				0.61818				193.401		674.723	1188.44	248.362	23619.8
			1103	0.38513				0.61818				105.105		658.954	703.889	280.395	11631.3
			1104	0.38513				0.61818				156.815		552.133	631.715	282.042	10363.8
			1105	0.38515				0.61848				112.081		656.902	1552.83	296.502	21030.4
			1106	0.38532				0.61864				148.952		564.879	3034.44	265.379	9238.26
			1107	0.38535				0.61909				115.231		534.498	1017.87	355.06	6889.43
			1108	0.38561				0.61987				162.775		520.593	1914.42	610.002	11348.7
			1109	0.38578				0.61987				151.618		587.311	2183.96	431.793	12016.8
			1110	0.38578				0.62001				155.953		733.711	903.313	311.659	10959.7
			1111	0.38578				0.62007				152.131		615.012	559.046	247.942	12373.1
			1112	0.38578				0.6201				192.357		668.01	1027.43	249.456	26308.4
			1113	0.38578				0.62048				119.378		537.096	631.586	499.095	11822.1
			1114	0.38578				0.62083				140.911		791.013	1443.6	350.584	10000.9
			1115	0.38584				0.62094				132.127		740.64	723.442	223.371	7056.08
			1116	0.38591				0.62094				97.905		541.225	811.405	368.835	20591.5
			1117	0.38642				0.62094				124.626		775.432	576.995	977.799	13807.5
			1118	0.38643				0.62096				104.678		632.386	874.688	298.104	8530.29
			1119	0.38672				0.62119				129.286		510.653	385.285	322.591	13016.9
			1120	0.38672				0.62133				132.288		245.296	962.172	288.8	20156.5
			1121	0.38686				0.62133				137.441		486.771	1228.25	229.97	21353.6
			1122	0.38719				0.62133				147.145		601.776	816.194	266.42	5617.14
			1123	0.38726				0.62143				88.353		695.597	1076.97	257.389	14432.1
			1124	0.38726				0.62208				130.154		654.644	621.418	594.471	25172.2
			1125	0.38727				0.62225				138.97		730.862	1145.9	171.09	5999.31
			1126	0.3876				0.62225				113.107		462.537	420.366	233.94	6450.72
			1127	0.3876				0.62238				122.313		390.602	943.957	249.414	11992.2
			1128	0.38804				0.6225				96.247		455.606	437.646	458.227	8385.88
			1129	0.38804				0.6225				118.788		599.584	1032.33	238.27	26572.8
			1130	0.38815				0.62275				99.556		368.891	413.302	507.578	5391.27
			1131	0.38857				0.62281				106.544		781.841	291.029	323.401	10036.5
			1132	0.38866				0.62292				122.733		372.319	1583.13	250.473	10612.7
			1133	0.38866				0.62303				110.044		504.914	1451.59	362.692	7519.11
			1134	0.38866				0.62381				114.512		440.379	509.661	198.943	10105.1
			1135	0.38882				0.62381				95.674		663.51	183.225	1311.57	24800.5
			1136	0.38911				0.62384				97.89		1105.53	841.131	906.656	7709.63
			1137	0.39025				0.62393				94.72		373.778	991.131	208.449	5849.24
			1138	0.39045				0.62393				121.376		808.879	908.204	238.314	8771.34
			1139	0.39045				0.62438				81.845		354.329	1452.13	225.77	15611.4
			1140	0.39052				0.62446				68.908		337.662	500.926	206.024	9862.47
			1141	0.39072				0.62469				79.821		620.139	404.366	1157.45	5926.92
			1142	0.39081				0.62498				84.42		985.326	274.769	610.577	14687.9
			1143	0.39095				0.62499				39.444		291.764	382.386	224.512	6928.81
			1144	0.39102				0.62499				37.123		353.94	382.968	240.042	9129.8
			1145	0.39111				0.62547				1759.23		1025.43	420.763	204.111	9832.04
			1146	0.39121				0.62553				1415.53		392.938	1281.76	500.192	5679.18
			1147	0.3913				0.62557				1137.6		538.003	549.299	220.968	6673.61
			1148	0.39136				0.62579				806.216		280.453	225.896	535.649	16735.5
			1149	0.39162				0.62628				751.209		283.14	527.879	315.163	8009.12
			1150	0.39162				0.62649				415.288		1846.97	378.585	1005.64	9257.48
			1151	0.39162				0.62673				952.312		321.868	349.448	317.514	19558.1
			1152	0.39164				0.62696				434.103		411.673	324.268	645.356	9150.09
			1153	0.39164				0.62696				649.112		330.291	443.262	205.708	5782.29
			1154	0.39164				0.62717				629.366		263.708	293.931	247.913	8277.79
			1155	0.39165				0.62717				436.16		717.771	207.232	241.587	24447.1
			1156	0.39165				0.62717				368.271		896.085	281.706	367.305	6778.92
			1157	0.39166				0.62732				474.171		379.729	355.111	338.507	4524.36
			1158	0.39166				0.62772				391.71		457.755	178.731	487.803	16866.7
			1159	0.39166				0.62782				341.44		292.53	204.161	197.521	6188.78
			1160	0.39167				0.62782				322.914		409.848	245.284	237.116	8714.6
			1161	0.39289				0.62832				274.793		293.938	287.808	251.144	10226.5
			1162	0.39289				0.62832				407.124		208.636	574.378	358.614	4796.83
			1163	0.39298				0.62832				303.64		282.81	231.516	256.465	5560.49
			1164	0.39309				0.62833				233.492		241.201	247.276	902.729	10040.8
			1165	0.39309				0.62833				256.001		284.041	776.591	488.862	14039.1
			1166	0.39334				0.6285				312.662		248.999	424.437	333.779	5003.93
			1167	0.39334				0.62863				260.686		276.298	211.357	413.119	5322.91
			1168	0.39336				0.62871				282.441		203.572	409.665	173.057	7951.03
			1169	0.39336				0.62928				233.866		194.49	323.812	264.604	5162.07
			1170	0.39336				0.6295				282.606		309.686	435.804	273.638	6944.12
			1171	0.39374				0.6295				226.638		464.603	292.859	354.916	4287.25
			1172	0.39379				0.62997				243.223		255.698	233.85	166.001	5156.75
			1173	0.39401				0.63045				235.328		357.162	277.556	151.635	14382.1
			1174	0.39401				0.63045				217.669		328.712	236.501	387.656	4149
			1175	0.39437				0.63062				227.093		43.695	136.867	322.314	4079.76
			1176	0.39485				0.6307				283.499		188.777	334.987	490.568	5173.05
			1177	0.39485				0.6307				202.396		197.008	371.111	542.961	4680.39
			1178	0.39485				0.63102				230.578		136.149	235.287	151.229	9507.01
			1179	0.39501				0.63121				176.562		214.368	452.089	504.861	7751.16
			1180	0.39524				0.63133				219.318		317.352	148.788	255.929	6913.28
			1181	0.39549				0.63138				164.765		218.919	206.088	245.716	18476
			1182	0.39549				0.63146				259.878		187.505	163.29	260.501	6337.19
			1183	0.39549				0.63146				211.671		159.197	151.568	492.34	7064.82
			1184	0.39556				0.6317				203.134		242.34	189.39	228.617	16106.8
			1185	0.39556				0.63177				249.333		215.543	261.222	592.737	4116.91
			1186	0.39556				0.63236				255.424		125.26	1009.61	472.641	12782.7
			1187	0.39556				0.63255				217.51		474.81	162.595	188.074	5018.3
			1188	0.39556				0.6327				179.05		205.206	146.004	348.04	4157.18
			1189	0.39556				0.63277				192.112		154.643	169.301	468.446	4195.64
			1190	0.3958				0.63292				271.707		153.655	357.533	305.947	4867.93
			1191	0.39596				0.63299				207.843		146.362	131.538	256.475	5433.23
			1192	0.39615				0.63325				458.112		159.984	135.932	470.855	8935.99
			1193	0.39615				0.63368				179.027		126.624	179.522	227.248	7447.75
			1194	0.39615				0.6339				224.878		183.332	216.898	458.002	3361.73
			1195	0.39615				0.63418				202.01		121.714	143.798	315.477	4449.75
			1196	0.39616				0.6345				192.845		206.103	154.103	157.977	10135.9
			1197	0.3965				0.63458				184.639		174.2	125.69	184.02	4004.56
			1198	0.3965				0.63525				169.131		133.442	123.072	211.235	4862.06
			1199	0.39661				0.63532				217.825		112.168	130.281	453.532	3848.59
			1200	0.39706				0.63556				217.205		93.904	104.8	163.557	4088.25
			1201	0.39706				0.63623				187.524			113.433	301.416	3559.77
			1202	0.39706				0.6364				262.591			124.904	535.47	6876.46
			1203	0.39706				0.63652				231.563			112868	181.457	3395.68
			1204	0.39706				0.63688				227.607			31934	193.341	14087.6
			1205	0.39706				0.63692				175.977			20737.2	446.696	6627.31
			1206	0.39706				0.63699				187.375			17760.6	206.66	4380.3
			1207	0.39713				0.63699				159.115			54680.5	3747.7	3929.68
			1208	0.39727				0.637				151.322			27581.7	335.924	11230.6
			1209	0.39727				0.63735				191.182			28066.7	224.001	4338.68
			1210	0.39727				0.63735				203.604			13027.7	144.008	10462.5
			1211	0.39741				0.63754				289.581			26620.8	623.293	3335.51
			1212	0.39834				0.63776				164.784			17538.7	210.154	13354.7
			1213	0.39834				0.63776				165.093			16172	225.298	4417.16
			1214	0.39834				0.63843				166.555			18670	219.773	4239.45
			1215	0.3987				0.63846				490.921			31911	173.138	2645.79
			1216	0.39897				0.63852				228.338			14358.1	232	13187.7
			1217	0.39916				0.63852				192.51			10409.5	152.104	2953.81
			1218	0.39916				0.63852				195.358			11616	203.078	3642.07
			1219	0.39925				0.6388				157.88			24670	117.199	4939.13
			1220	0.39941				0.6388				263.196			21807.5	304.803	3081.32
			1221	0.39964				0.63882				219.797			10335.6	188.459	16677.8
			1222	0.39995				0.63912				131.365			20869.2	184.28	3093.13
			1223	0.39997				0.64031				167.948			16980.7	529.849	6076.77
			1224	0.4004				0.64031				132.938			10420.2	151.714	2964.32
			1225	0.4004				0.64074				175.6			8998.9	150.287	9298.85
			1226	0.4004				0.64097				141.673			16933.8	196.341	3042.27
			1227	0.40066				0.64103				250.847			27140.4	200.758	4099.07
			1228	0.40066				0.64124				165.742			13690.5	1282.35	3196.82
			1229	0.40083				0.64164				136.698			7840.69	231.771	3306.94
			1230	0.40094				0.64164				168.028			23192.1	140.651	2636.03
			1231	0.40096				0.64188				249.999			15924.6	145.658	3497.77
			1232	0.40103				0.64188				116.837			10621.8	283.58	2534.32
			1233	0.40112				0.64197				157.327			8280.14	2595.18	5108.31
			1234	0.40112				0.64213				153.714			11711.8	198.436	9428.97
			1235	0.40124				0.64233				143.87			22162.4	225.559	7002.34
			1236	0.40124				0.6428				299.324			8745.6	192.135	3264.04
			1237	0.40124				0.64289				168.179			17879.2	150.32	2424.66
			1238	0.40131				0.64324				303.698			23070.8	178.268	3204.07
			1239	0.40131				0.64348				187.692			5873.77	144.918	3700.06
			1240	0.40146				0.64348				159.749			6270.28	183.799	3702.93
			1241	0.40214				0.64348				166.855			7407.57	169.152	3328.95
			1242	0.40214				0.64389				145.622			8297.13	107.569	3842.62
			1243	0.40214				0.64414				213.266			20159.5	134.413	2487.78
			1244	0.40214				0.64414				141.715			9876.54	134.196	1932.04
			1245	0.40214				0.64414				145.328			15397.7	142.075	12922.3
			1246	0.40229				0.64431				153.237			6677.88	103.991	2055.52
			1247	0.40243				0.64443				189.672			5141.8	94.029	3386.26
			1248	0.40265				0.64459				124.415			6962.36	123.64	4184.93
			1249	0.40292				0.64473				132.851			7151.68	143.555	4089.29
			1250	0.40292				0.6453				135.256			21461.1	116.986	2442.33
			1251	0.40301				0.64532				159.176			7166.91	131.148	5208.03
			1252	0.40301				0.6455				145.709			5686.19	97.376	2487.22
			1253	0.40337				0.64572				146.6			5468.59	73.83	5198.17
			1254	0.40376				0.64613				142.343			9448.19	170.814	3526.73
			1255	0.40378				0.6463				148.262			6300.71	25150.4	5074.25
			1256	0.4038				0.64644				126.866			5687.12	26366.8	2462.78
			1257	0.40418				0.64688				119.092			5428.68	17149.8	1915.57
			1258	0.40418				0.64688				148.98			10308	14986.4	4783.3
			1259	0.40433				0.64688				157.986			6696.54	6399.62	2614.32
			1260	0.40442				0.64694				135.22			11567.9	2834.95	2745.14
			1261	0.40465				0.64707				124.661			6913.83	1640.9	5010.11
			1262	0.40497				0.64721				150.177			4429.23	3896.59	11217.8
			1263	0.4053				0.64723				165.883			5534.01	2100.29	2781.24
			1264	0.40558				0.64759				187.331			8205.92	2573.25	4388.51
			1265	0.40558				0.64776				144.239			3710.3	2428.27	3500.64
			1266	0.40558				0.64777				127.859			4362.09	1509.74	2723.79
			1267	0.40558				0.64886				127			5899.94	3772.76	2370.93
			1268	0.40558				0.649				194.815			7464.31	1142.46	3003.89
			1269	0.40598				0.64921				132.547			4167.43	6497.6	2676.81
			1270	0.40611				0.64928				269.724			6745.93	1775.85	1999.9
			1271	0.40629				0.64928				114.739			6097.51	1061.22	2670.31
			1272	0.40629				0.64928				113.217			5983.6	1069.25	2025.54
			1273	0.40629				0.64928				159.493			5886.6	1029.94	1968.56
			1274	0.40632				0.64928				115.58			3357.41	1106.06	2825.61
			1275	0.40639				0.65006				118.678			5597.69	2033.8	8407.07
			1276	0.40639				0.65011				111.494			3264.98	804.459	8684.49
			1277	0.40677				0.65052				107.83			6821.71	936.246	2712.35
			1278	0.40677				0.65052				122.324			9063.84	927.726	8258.73
			1279	0.40677				0.65052				139.319			3651.09	1030.1	4157.62
			1280	0.40688				0.65052				134.28			2969.88	1219.72	2191.81
			1281	0.40705				0.65052				142.455			6325.35	988.198	4924.97
			1282	0.40721				0.65052				128.456			8273.97	1349.56	1742.6
			1283	0.40739				0.65119				140.909			3607.07	702.473	5077.15
			1284	0.40739				0.65134				109.337			4829.77	864.445	1970.72
			1285	0.40819				0.65148				98.142			2567.76	720.267	2743.4
			1286	0.40858				0.65155				137.872			3370.41	930.128	4113.31
			1287	0.40858				0.65184				118.487			9097.94	804.757	1861
			1288	0.40864				0.65195				135.386			9239.33	1354	2224.66
			1289	0.40888				0.65195				90.717			4910.06	836.219	1559.86
			1290	0.40916				0.65195				111.129			2986.11	1302.19	1641.42
			1291	0.40941				0.65195				114.626			6196.33	1304.58	5688.98
			1292	0.40941				0.65195				110.915			3744.71	1006.96	2013.97
			1293	0.40967				0.65223				120.062			4617.36	1197.25	2194.85
			1294	0.40984				0.65258				109.089			2340.52	716.963	1735.26
			1295	0.4102				0.65262				128.842			2358.71	2071.44	4553.01
			1296	0.4102				0.65269				134.438			2421.12	794.771	2912.37
			1297	0.41078				0.6531				104.087			11164	707.605	1811.97
			1298	0.41084				0.6531				143.425			2812.94	544.907	5901.88
			1299	0.41084				0.6531				108.754			4549.94	798.706	2888.47
			1300	0.4111				0.6533				110.24			4573.7	3650.44	2162.29
			1301	0.4111				0.65358				187.825			2165.88	1007.63	1661.21
			1302	0.41114				0.65371				98.492			5144.47	912.47	3119.02
			1303	0.41128				0.65404				129.434			2661.45	486.372	1346.44
			1304	0.41133				0.65409				93.499			6355.64	914.901	1573
			1305	0.41133				0.65466				115.768			2229.89	604.146	4303.15
			1306	0.41133				0.6547				96.945			3805.08	955.58	1690.42
			1307	0.41133				0.65513				81.932			5202.98	850.213	1493.85
			1308	0.41137				0.65547				81.987			6093.11	885.583	3300.48
			1309	0.41137				0.65547				87.663			2318.51	702.581	1672.54
			1310	0.41169				0.65553				96.871			3008.95	492.985	1654.9
			1311	0.41192				0.65561				72.399			4058.23	758.726	1413.16
			1312	0.41198				0.65561				79.055			4828.95	645.951	2581.14
			1313	0.41198				0.65561				76.631			2758.68	493.079	2211.43
			1314	0.41209				0.65561				62.844			4422.52	916.672	1610.78
			1315	0.4122				0.65561				68.51			2029.27	614.045	1713.04
			1316	0.41229				0.65582				61.06			3189.28	907.043	2192.67
			1317	0.41238				0.65603							1814.47	425.817	1843.84
			1318	0.41239				0.65603							5380.19	546.346	1697.74
			1319	0.41242				0.65638							1797.95	400.427	1546.44
			1320	0.41247				0.65652							2172.59	491.6	2059.9
			1321	0.41247				0.65652							2053.2	484.888	2428.74
			1322	0.41248				0.65652							2548.06	759.159	3067.2
			1323	0.41348				0.65682							2505.75	553.599	1512.88
			1324	0.41443				0.65723							3555.69	617.318	2704.45
			1325	0.41453				0.65723							1833.28	581.508	1456.2
			1326	0.41481				0.65723							2235.71	742.795	1403.24
			1327	0.41496				0.65723							1988.08	617.817	2363.72
			1328	0.41496				0.65732							2465.2	697.067	1459.19
			1329	0.415				0.65765							1696.79	538.997	1217.73
			1330	0.41521				0.6578							2448.76	465.935	4176.44
			1331	0.41527				0.6578							2146.69	747.121	3645.86
			1332	0.41534				0.65781							1590.05	499.485	1543.52
			1333	0.41541				0.65828							2309.05	708.553	3575.53
			1334	0.41541				0.65828							1662.57	705.716	1507.74
			1335	0.41541				0.65828							2922.8	407.811	2145.42
			1336	0.4155				0.65902							1725.49	497.502	4207.16
			1337	0.4155				0.65929							3032.48	422.381	4123.79
			1338	0.4155				0.65939							2357.77	744.74	1250.23
			1339	0.4156				0.66032							4329.51	467.768	2233.86
			1340	0.4156				0.66075							1905.39	449.069	2505.64
			1341	0.4156				0.66078							2431.31	433.962	1672.55
			1342	0.41571				0.6611							1139.09	561.924	1266.79
			1343	0.4158				0.66121							3027.91	870.07	4057.84
			1344	0.41585				0.6615							1346.42	965.454	1351.47
			1345	0.41585				0.6615							1379.54	411.531	2675.26
			1346	0.41585				0.6615							1346.26	337.266	1322.94
			1347	0.41585				0.6615							1661.41	362.844	1930.4
			1348	0.41585				0.66169							2754.18	348.35	1278.5
			1349	0.4159				0.66197							1529.14	389.001	1316.4
			1350	0.41637				0.66208							1134.07	482.976	1324.4
			1351	0.41647				0.66213							1812.47	620.827	1251.07
			1352	0.4173				0.66231							1065.33	502.841	2985.71
			1353	0.41739				0.66231							1646.96	526.505	1474.1
			1354	0.41766				0.66237							1163.26	518.074	5696.04
			1355	0.41773				0.6624							2803.88	374.001	1321.31
			1356	0.4179				0.66247							3201.21	366.533	1166.19
			1357	0.4179				0.66255							768.042	460.832	2082.95
			1358	0.41792				0.66264							996.028	702.069	1182.57
			1359	0.4183				0.66272							989.009	999.054	1175.29
			1360	0.41839				0.66272							1772.23	374.747	1804.22
			1361	0.4187				0.66437							860.834	369.099	1213.94
			1362	0.41879				0.66439							1590.19	647.556	1953.25
			1363	0.41879				0.66461							1442.25	366.649	1845.92
			1364	0.41879				0.66497							1594.7	280.643	1062.03
			1365	0.41879				0.66513							1487.26	343.58	1226.59
			1366	0.41909				0.6652							1800.1	523.506	904.283
			1367	0.41909				0.66534							780.55	532.357	1319.93
			1368	0.41916				0.66551							812.9	428.504	6461.88
			1369	0.41942				0.6657							1005.77	445.36	1779.65
			1370	0.41942				0.6657							991.645	573.008	2418.45
			1371	0.41942				0.6657							1413.1	323.158	1225.12
			1372	0.41948				0.66592							1242.14	379.689	2104.49
			1373	0.41956				0.66592							881.429	383.032	841.525
			1374	0.41959				0.6662							1028.4	519.316	1550.36
			1375	0.41978				0.66628							1514.88	339.288	887.112
			1376	0.41981				0.66646							1166.6	303.922	3716.15
			1377	0.41981				0.66653							521.996	406.372	1054.54
			1378	0.41981				0.66653							945.42	272.286	1716.22
			1379	0.42002				0.66653							587.454	275.296	1148.2
			1380	0.42007				0.66661							534.496	409.498	1218.97
			1381	0.42017				0.66695							530.259	256.813	1108.89
			1382	0.42026				0.66695							556.889	252.191	1423.53
			1383	0.42026				0.66695							1668.43	367.53	1369.09
			1384	0.42031				0.66714							1058.29	350.243	1713.16
			1385	0.42077				0.66861							393.378	145.733	1600.98
			1386	0.42078				0.66881							1015.57	250.361	3345.12
			1387	0.42078				0.66904							696.677	251.721	1216.12
			1388	0.42078				0.66929							928.265	349.42	1495.64
			1389	0.42078				0.66937							531.047	289.909	874.849
			1390	0.42078				0.66955							315.398	395.991	973.168
			1391	0.42078				0.66956							943.541	241.483	1442.92
			1392	0.42078				0.67016							1087.07	227.838	799.185
			1393	0.4211				0.67016							416.722	588.377	1123.56
			1394	0.42126				0.6702							674.331	427.75	1011.42
			1395	0.4214				0.67042							413.766	236.154	1145.25
			1396	0.4214				0.67046							391.407	306.756	764.31
			1397	0.4214				0.6718							344.649	329.76	1043.57
			1398	0.42145				0.6718							303.173	570.578	924.691
			1399	0.42174				0.6718							464.495	279.351	727.936
			1400	0.42228				0.6718							342.77	374.946	1017.85
			1401	0.42257				0.6718							299.201	243.12	708.653
			1402	0.42257				0.67188							495.495	319.163	1249.62
			1403	0.42266				0.67207							512.775	326.283	1139.43
			1404	0.42314				0.67219							338.317	234.493	646.978
			1405	0.42358				0.67262							367.47	339.697	684.075
			1406	0.42358				0.67264							336.74	413.538	3654.72
			1407	0.42376				0.67273							745.427	416.841	1056.87
			1408	0.42388				0.67367							559.42	386.29	1139.01
			1409	0.42404				0.67367							316.546	286.245	989.931
			1410	0.42406				0.67367							307.074	284.781	754.301
			1411	0.4245				0.67378							359.205	210.366	1129.07
			1412	0.4245				0.67424							708.444	314.123	911.071
			1413	0.4245				0.67527							183.154	454.62	633.92
			1414	0.4245				0.67559							1114.5	229.845	808.96
			1415	0.42465				0.67598							440.588	1473.19	678.188
			1416	0.42465				0.67598							263.374	396.839	9307.96
			1417	0.42519				0.67654							221.936	381.322	838.121
			1418	0.42535				0.67657							1828.42	285.034	1078.35
			1419	0.42561				0.6767							544.344	212.468	855.264
			1420	0.42561				0.67673							417.707	232.762	598.759
			1421	0.42586				0.67678							337.536	286.722	546.763
			1422	0.42586				0.6768							267.681	239.418	554.595
			1423	0.42588				0.67732							319.317	255.628	729.499
			1424	0.42662				0.67749							482.384	417.341	1211.93
			1425	0.42667				0.67757							230.106	349.439	1017.88
			1426	0.42736				0.67961							889.489	224.887	634.374
			1427	0.42736				0.67961							276.345	294.813	768.535
			1428	0.42736				0.67973							289.718	262.466	744.5
			1429	0.42739				0.6806							558.201	188.275	989.255
			1430	0.42739				0.68079							1087.63	236.887	895.178
			1431	0.42742				0.68079							330.409	440.862	1418.35
			1432	0.42765				0.68106							277.713	181.07	547.289
			1433	0.42785				0.6815							290.849	202.134	522.419
			1434	0.42792				0.6815							197.049	188.727	576.13
			1435	0.42798				0.6815							427.301	281.616	573.82
			1436	0.42815				0.6815							742.932	161.693	1116.14
			1437	0.42822				0.6815							168.323	282.645	684.809
			1438	0.42822				0.6818							300.768	206.585	636.467
			1439	0.42847				0.68215							136.451	422.514	638.556
			1440	0.42847				0.68247							248.665	182.927	1058.15
			1441	0.42847				0.6828							277.799	174.454	1967.75
			1442	0.42896				0.6828							353.128	257.064	560.255
			1443	0.42899				0.68292							288.27	240.83	1690.39
			1444	0.42939				0.68299							154.575	606.164	590.72
			1445	0.42961				0.68357							442.911	286.23	553.502
			1446	0.42961				0.68373							173.95	133.932	607.238
			1447	0.42991				0.68501							271.742	196.245	1218.42
			1448	0.42992				0.68511							615.044	202.233	783.363
			1449	0.42992				0.68562							688.723	195.51	1098.18
			1450	0.42996				0.68614							224.806	174.257	561.207
			1451	0.42998				0.68614							610.678	235.531	665.279
			1452	0.43002				0.68658							319.695	248.53	579.225
			1453	0.43002				0.68661							139.936	165.731	773.872
			1454	0.43036				0.68663							217.318	376.601	540.99
			1455	0.43078				0.68716							183.589	270.42	535.473
			1456	0.43096				0.68753							188.026	332.455	552.065
			1457	0.43096				0.68753							283.748	336.923	987.895
			1458	0.43096				0.68768							213.503	144.398	588.534
			1459	0.43096				0.68788							140.933	158.109	601.239
			1460	0.43096				0.68788							125.931	132.572	685.038
			1461	0.43096				0.68788							135.296	147.238	516.944
			1462	0.43098				0.68788							169.795	181.502	1489.03
			1463	0.43099				0.68832							26918.3	379.811	617.275
			1464	0.43101				0.68842							32279.6	135.604	545.164
			1465	0.43103				0.68883							18973.8	316.165	497.286
			1466	0.43185				0.68883							17327.1	219.047	505.116
			1467	0.43196				0.69009							13709	115.208	1470.04
			1468	0.43196				0.69023							39701.4	175.95	807.335
			1469	0.43196				0.69029							6258.79	325.662	485.591
			1470	0.43213				0.69029							10360.7	150.217	557.625
			1471	0.43219				0.69038							5569.39	141.849	522.071
			1472	0.43219				0.69065							5364.74	215.33	495.814
			1473	0.43219				0.69065							6494.13	321.062	561.059
			1474	0.43238				0.69065							8363.89	203.358	635.868
			1475	0.43239				0.69065							2530.94	213.7	1275.98
			1476	0.43257				0.69111							1206.26	167.502	721.452
			1477	0.43257				0.69165							2306.14	138.987	516.839
			1478	0.4327				0.69231							1007.33	173.794	500.689
			1479	0.43292				0.69231							1016.96	171.371	1117.81
			1480	0.43315				0.69241							705.029	160.286	567.595
			1481	0.43328				0.69335							646.971	138.002	570.992
			1482	0.43341				0.69336							324.886	193.189	390492
			1483	0.43374				0.69336							320.543	130.972	271890
			1484	0.43383				0.69336							67.005	128.29	168468
			1485	0.43412				0.69336							74.573	283.103	232165
			1486	0.43418				0.69336							65.161	146.382	305613
			1487	0.43428				0.69357							39616.7	128.914	169452
			1488	0.43428				0.6939							41493.3	294.67	100033
			1489	0.43428				0.6939							66511.7	242.27	249153
			1490	0.43428				0.69425							27631.7	117.62	187996
			1491	0.43457				0.69437							24519.1	133.68	107181
			1492	0.43488				0.69453							22608.1	131.018	107436
			1493	0.43488				0.69475							45991.3	102.907	124519
			1494	0.43493				0.69479							39358.6	183.028	48887.9
			1495	0.43522				0.69573							18876.2	92.706	82520.2
			1496	0.43522				0.69586							16544.7	89.753	206986
			1497	0.43568				0.69593							21516.6	89.994	132724
			1498	0.43568				0.69602							12287.1	50.385	67738.8
			1499	0.43568				0.69606							28693	63597.1	120082
			1500	0.43601				0.6963							18846.8	21038.6	37830.1
			1501	0.43601				0.69657							12324.5	10569.6	166797
			1502	0.43601				0.69675							11131.5	6161.79	97578
			1503	0.43618				0.69675							12404.8	8191	83348.4
			1504	0.43639				0.69689							10827.4	4645.5	61954.6
			1505	0.43715				0.69689							21078.2	2034.5	125890
			1506	0.43715				0.69689							12351.2	1778.43	37170.5
			1507	0.4373				0.69711							17202.2	1389.19	95269.7
			1508	0.4373				0.69711							9370.04	931.416	71919
			1509	0.4373				0.69725							9639.05	3748.66	109702
			1510	0.43748				0.69725							21334.5	1468.83	47737.4
			1511	0.43748				0.69778							22424.9	2040.43	62559.7
			1512	0.43758				0.69783							33142.1	1137.93	83849.3
			1513	0.43758				0.69783							12911.4	1667.55	87608.5
			1514	0.43761				0.69928							7423.68	1382.61	37678.5
			1515	0.43771				0.69944							19910.8	1062.54	158420
			1516	0.43825				0.6995							27520.7	929.426	42975.5
			1517	0.43832				0.70136							8862.36	2959.94	49329.3
			1518	0.43851				0.70136							14093.3	483.929	33365.2
			1519	0.43857				0.70247							11708.6	735.196	49038.5
			1520	0.43883				0.70264							42771.6	2294.07	44435.2
			1521	0.43918				0.70287							7026.19	576.495	79576
			1522	0.43933				0.70287							6549.85	567.35	56597
			1523	0.43939				0.70319							7123.76	460.101	95436.1
			1524	0.4394				0.70319							8551.93	594.63	69658.4
			1525	0.43948				0.70331							6014.02	479.814	51885.1
			1526	0.43948				0.7035							17943.4	780.458	25751.9
			1527	0.43948				0.70381							11851.8	522.345	143250
			1528	0.4399				0.70381							8213.66	458.882	39902.2
			1529	0.44004				0.70482							8539.81	504.672	38683.1
			1530	0.44036				0.70526							12067.5	8686.66	24999.9
			1531	0.44074				0.70547							21678.8	9143.03	86725.9
			1532	0.44078				0.70571							4945.8	500.418	96383
			1533	0.44085				0.7062							8541.3	346.091	92721.3
			1534	0.4409				0.7062							7179.3	283.977	75293.3
			1535	0.44096				0.70627							7078.82	335.796	27361.2
			1536	0.44108				0.70638							7540.53	558.378	63461.9
			1537	0.44136				0.70683							7793.03	681.787	35480.6
			1538	0.44139				0.70683							15144	287.217	75255.1
			1539	0.44139				0.70695							14288.5	694.285	18482.6
			1540	0.44139				0.70744							4808.86	307.509	22832.5
			1541	0.44151				0.70757							26416	500.585	29592
			1542	0.44184				0.70843							6616.82	261.597	48684
			1543	0.44206				0.70874							5804.14	222.035	32138.8
			1544	0.44208				0.70896							13905.7	272.667	33464.1
			1545	0.44208				0.70896							4850.31	296.435	34999.4
			1546	0.4423				0.70926							5754.57	208.398	21524.9
			1547	0.44287				0.70951							4878.73	277.025	18399.8
			1548	0.44288				0.70973							4387.52	258.207	19745.2
			1549	0.44316				0.7103							7319.25	310.681	21211.2
			1550	0.44316				0.71042							6319.91	276.373	15326.2
			1551	0.44346				0.71078							10636.9	346.564	34155.3
			1552	0.44361				0.71086							3687.85	252.437	63501.3
			1553	0.44401				0.71086							8933.29	144.34	29709.5
			1554	0.44403				0.71135							22586	186.612	58853.6
			1555	0.44403				0.71166							4188.1	426.906	21628.9
			1556	0.44405				0.71166							5555.47	209.019	35677.5
			1557	0.44405				0.71243							4788.97	235.877	32218.4
			1558	0.44405				0.71243							4172.77	240.246	32346.2
			1559	0.44471				0.71256							4174.35	366.371	12354.1
			1560	0.44488				0.71256							9694.7	133.379	67406.6
			1561	0.44501				0.71256							3764.62	161.386	21253.9
			1562	0.44501				0.71273							5171.1	183.989	17427.2
			1563	0.44519				0.71352							10934.9	168.667	17608.3
			1564	0.44527				0.71363							5579.03	144.922	79855.1
			1565	0.44528				0.71368							4076.37	155.001	15964
			1566	0.44531				0.71393							4614.72	161.433	27049.5
			1567	0.44531				0.71403							5309.77	128.677	37185.4
			1568	0.44531				0.71403							5691.64	148.871	16344
			1569	0.44565				0.71403							4241.89	121.41	13666
			1570	0.44577				0.71403							4439.8	106.332	32588.6
			1571	0.44579				0.71438							3034.86	29409.8	12109.9
			1572	0.44581				0.71463							4406.58	16617.8	53215.3
			1573	0.44611				0.71469							6680.15	10917.5	12635.5
			1574	0.44632				0.71647							6761.03	3913.28	56151.6
			1575	0.44632				0.71655							4191.3	2425.21	15419
			1576	0.44649				0.71662							4973.82	2570.09	87409.8
			1577	0.44711				0.71674							3534.39	1114.78	36495.4
			1578	0.44712				0.71708							5875.82	950.964	34901.6
			1579	0.44712				0.71708							8931.03	1597.98	14465.2
			1580	0.44757				0.71716							9865.57	838.957	17260.2
			1581	0.44761				0.71725							14206.7	925.146	12988.6
			1582	0.44779				0.71772							2658.12	2086.06	28282.2
			1583	0.44821				0.71787							3114.35	777.31	16289.9
			1584	0.44821				0.71867							3956.17	883.078	21713.5
			1585	0.44821				0.71872							9255.56	898.722	19785.9
			1586	0.44821				0.71883							2793.69	1955.64	16373.1
			1587	0.44821				0.71923							2503.28	1065.2	26227.5
			1588	0.44821				0.71981							9271.27	729.82	18511.5
			1589	0.44834				0.71988							2975.62	748.549	11781.6
			1590	0.4484				0.72009							3058.31	782.196	58365.6
			1591	0.44848				0.72086							3313.9	755.177	19154.1
			1592	0.4485				0.72132							5259.43	608.715	20475.4
			1593	0.44867				0.72188							2698.95	731.566	15813.1
			1594	0.44895				0.72189							3382.84	1295.82	9490.79
			1595	0.44921				0.72189							3179.4	643.966	37904.9
			1596	0.44954				0.72251							9024.38	810.285	28634.2
			1597	0.45002				0.72272							2437.53	1693.49	13424.5
			1598	0.45015				0.72306							3092.52	443.272	9135.84
			1599	0.45039				0.72325							10321	691.145	30267.7
			1600	0.45041				0.72472							2775.42	629.785	9119.56
			1601	0.45041				0.72472							2119.63	620.611	27818.9
			1602	0.45041				0.72472							5431.73	587.621	18370.5
			1603	0.4506				0.72522							4208.44	3641.56	22448.4
			1604	0.45067				0.72533							3710.55	521.788	13087.2
			1605	0.45075				0.72585							5127.67	643.409	8391.85
			1606	0.45075				0.72608							3386.91	443.02	15227
			1607	0.45078				0.72629							3357.35	559.715	8514.73
			1608	0.45098				0.72873							6693.2	1350.52	8250.43
			1609	0.45128				0.72936							6004.74	437.488	25518
			1610	0.45142				0.72943							2959.47	557.112	15624.8
			1611	0.45148				0.72947							1974.23	586.749	29800.3
			1612	0.4517				0.72972							1915.86	411.323	14356.9
			1613	0.4517				0.73							3442.86	513.452	11006.9
			1614	0.4517				0.73015							2113.59	646.961	13299.1
			1615	0.4517				0.73051							4966.76	339.786	36569.3
			1616	0.45207				0.73059							4049.41	483.283	21583.5
			1617	0.45207				0.73062							5204.28	386.271	6948.71
			1618	0.45207				0.73104							3102.43	492.922	7773.43
			1619	0.45207				0.73175							3207.4	321.402	37172.4
			1620	0.45235				0.73306							4899.41	446.925	6761.88
			1621	0.45235				0.73382							2341.22	473.016	8777.34
			1622	0.45257				0.73388							6992.72	411.859	11859.2
			1623	0.45257				0.73388							11659.9	348.829	9749.11
			1624	0.45257				0.73451							3398.85	310.776	8263.88
			1625	0.45261				0.73525							1538.99	349.096	7840.98
			1626	0.45291				0.73525							2345.15	282.059	18323.1
			1627	0.45291				0.73563							1732.94	382.272	17627.4
			1628	0.45291				0.73585							2251.35	238.541	6867.56
			1629	0.45304				0.73616							2471.96	584.718	6686.55
			1630	0.45315				0.73638							3510.4	468.699	24390.5
			1631	0.45315				0.7365							3153.2	521.861	35343.6
			1632	0.45324				0.73691							2525.39	295.363	8968.61
			1633	0.45324				0.73711							2786.54	545.222	10934.6
			1634	0.45339				0.73773							1885.03	529.267	8296.05
			1635	0.45339				0.7387							1739.43	265.56	6099.95
			1636	0.45352				0.73971							1867.69	451.093	28766.8
			1637	0.45366				0.74007							1525.43	256.912	6918.56
			1638	0.4543				0.74016							2044	261.201	8902.17
			1639	0.45499				0.74034							2451.06	389.712	8824.6
			1640	0.45501				0.74128							2971.35	278.538	6443.9
			1641	0.45504				0.74128							1284.67	284.377	45952.2
			1642	0.4551				0.74128							1561.61	281.712	6183.05
			1643	0.45528				0.74184							2237.02	262.431	7100.08
			1644	0.45528				0.74201							1939.01	295.373	12712.4
			1645	0.45528				0.74205							1352.85	246.146	5742.7
			1646	0.45528				0.74241							2531.03	404.158	35133.9
			1647	0.45542				0.74308							2595.53	337.378	13623.4
			1648	0.45554				0.74316							934.675	276.551	6114.67
			1649	0.45564				0.74316							3024.98	231.372	7518.9
			1650	0.45564				0.74316							1955.43	203.284	10262.3
			1651	0.45564				0.74326							2141.41	405.166	12954.2
			1652	0.45579				0.74338							1311.76	275.856	14151.2
			1653	0.45579				0.74414							1040.15	137.889	7703.94
			1654	0.45637				0.74414							5747.3	240.783	27660.3
			1655	0.4566				0.74416							1591.77	194.408	9396.15
			1656	0.45662				0.74417							982.788	250.765	11017.9
			1657	0.45699				0.74428							3896.16	443.964	19265.9
			1658	0.45811				0.74516							1274.94	1157.7	5789.51
			1659	0.45811				0.74538							1357.81	182.587	12928.5
			1660	0.45823				0.74576							3025.18	567.879	5630.48
			1661	0.45833				0.74596							1264.91	290.324	30990.4
			1662	0.45841				0.74609							2433.04	307.146	9861.1
			1663	0.45848				0.74635							1294.3	190.896	7505.85
			1664	0.45848				0.7467							1389.91	160.857	5311.73
			1665	0.45892				0.7471							1087.47	132.002	8937.42
			1666	0.45895				0.74842							2540.77	382.182	5731.3
			1667	0.45895				0.7492							856.986	160.122	6546.27
			1668	0.45931				0.74944							2601.67	529.288	6502.5
			1669	0.45955				0.7503							1451.72	245.193	5757.25
			1670	0.45955				0.75041							2474.73	469.579	12445.5
			1671	0.45955				0.75053							641.803	146.941	4665.31
			1672	0.45955				0.75082							923.873	167.647	6814.48
			1673	0.45955				0.75188							1496.22	147.839	7479.6
			1674	0.45968				0.75189							1506.32	115.728	6033.18
			1675	0.45973				0.75189							1409.6	174.248	10032.7
			1676	0.45999				0.75257							984.717	178.237	10777.6
			1677	0.46025				0.75269							1217.75	118.064	7014.32
			1678	0.4603				0.75279							2128.18	184.193	4994.58
			1679	0.46053				0.75404							1002.44	9505.55	9179.92
			1680	0.46064				0.75455							1084.62	11243.9	6192.6
			1681	0.46064				0.75524							2093.4	4357.62	10474.9
			1682	0.46077				0.75583							698.342	4585.56	3677.28
			1683	0.46117				0.75583							1828.69	2416.7	10596.1
			1684	0.46127				0.75612							1376.99	3502	11843.1
			1685	0.46127				0.75681							683.431	4624.3	5842.06
			1686	0.4616				0.75883							1121.29	3720.06	10983.4
			1687	0.46173				0.75915							747.475	1240.56	6294.72
			1688	0.46204				0.75937							1999.8	1312.27	7326.36
			1689	0.46204				0.75977							1323.37	1011.33	8313.47
			1690	0.46232				0.76029							2694.91	767.387	4285.3
			1691	0.46301				0.76058							712.795	958.258	6026.07
			1692	0.46303				0.76127							613.82	858.755	5228.99
			1693	0.46304				0.76127							2052.86	606.265	6064.03
			1694	0.46305				0.76127							641.651	646.291	5231.05
			1695	0.46335				0.76253							1627.66	659.029	5999.11
			1696	0.46388				0.7632							2277.26	586.454	4838.93
			1697	0.46395				0.76328							540.723	2369.64	5402.19
			1698	0.46397				0.76333							2097.48	596.144	7875.29
			1699	0.46409				0.76349							867.301	565.482	20477.5
			1700	0.4641				0.76471							598.323	804.978	3866.8
			1701	0.46428				0.76521							791.657	1004.98	5821.98
			1702	0.46428				0.76565							595.166	596.106	3689.42
			1703	0.46437				0.76597							1334.86	872.608	4863.63
			1704	0.46457				0.76656							627.766	483.652	6692.56
			1705	0.4647				0.76691							3827.66	462.679	7229.75
			1706	0.46492				0.76692							767.839	729.648	6044.51
			1707	0.46492				0.76738							621.092	429.214	14061.6
			1708	0.46492				0.76787							438.556	456.77	12787.7
			1709	0.46501				0.768							592.387	444.712	5278.94
			1710	0.46555				0.768							625.336	461.322	5872.9
			1711	0.46555				0.76902							414.101	471.191	10013.8
			1712	0.46565				0.76943							1708.01	447.364	4191.88
			1713	0.46586				0.76966							507.742	617.105	8035.49
			1714	0.46597				0.77071							377.489	447.618	4808.3
			1715	0.46605				0.77107							436.32	451.091	4435.29
			1716	0.46621				0.77141							491.551	488.093	15431.2
			1717	0.46634				0.77178							416.824	909.737	3750.32
			1718	0.46664				0.77187							1838.11	413.965	21988.5
			1719	0.46668				0.77287							410.475	1130.47	10129.4
			1720	0.46745				0.77302							469.245	398.337	10671.6
			1721	0.46745				0.77425							404.545	429.002	4637.3
			1722	0.46761				0.77488							413.336	510.315	4453.53
			1723	0.46761				0.77571							1518.11	523.333	7237.91
			1724	0.46761				0.7761							504.279	397.191	4116.68
			1725	0.46777				0.77705							321.772	470.078	3026.52
			1726	0.46788				0.77803							363.914	465.742	3388.42
			1727	0.46788				0.77884							402.036	1088.75	3203.51
			1728	0.46788				0.77894							1096.11	298.802	2770.67
			1729	0.46788				0.77958							325.185	538.444	5360.04
			1730	0.46809				0.77997							522.999	299.705	5666.82
			1731	0.46821				0.7801							525.419	380.302	5494.4
			1732	0.46866				0.7807							766.592	805.899	3672.81
			1733	0.46905				0.78131							480.029	436.896	2850.99
			1734	0.46911				0.78153							341.317	328.467	2829.39
			1735	0.46918				0.78186							1045.06	363.493	5763.22
			1736	0.46918				0.78402							326.604	616.405	2879.59
			1737	0.46918				0.78458							403.45	347.368	3526.41
			1738	0.46928				0.78479							449.121	787.486	2534.11
			1739	0.46952				0.78499							305.227	283.986	4993.49
			1740	0.46954				0.785							677.638	376.977	9759.72
			1741	0.46965				0.78501							321.157	247.552	2243.41
			1742	0.46965				0.78517							442.378	360.867	3620.4
			1743	0.46975				0.78585							320.914	404.99	2498.11
			1744	0.46998				0.78611							428.417	432.102	3826.27
			1745	0.47013				0.78633							332.045	465.144	7956.48
			1746	0.47013				0.78646							292.203	313.63	2608.11
			1747	0.47083				0.78646							458.055	295.891	7448.05
			1748	0.47086				0.78662							647.853	296.431	3340.03
			1749	0.47096				0.78705							261.089	270.758	6805.85
			1750	0.47114				0.78755							617.087	479.286	3438.87
			1751	0.47116				0.78925							295.919	420.579	3294.61
			1752	0.47119				0.7893							462.238	344.229	5826.94
			1753	0.47142				0.78937							364.196	150.643	7551.48
			1754	0.47153				0.78937							396.253	581.437	4490.01
			1755	0.47156				0.79049							290.867	321.348	2380.23
			1756	0.47183				0.79056							306.303	324.668	2111.1
			1757	0.47194				0.79059							688.587	175.825	2059.99
			1758	0.47226				0.79088							389.047	208.311	2100.12
			1759	0.4725				0.79181							353.652	727.51	4269.86
			1760	0.4725				0.7921							346.743	357.739	3364.43
			1761	0.4725				0.79417							415.593	214.677	2469.03
			1762	0.47278				0.7955							548.9	263.065	4099.36
			1763	0.47285				0.7971							253.52	489.689	2751.18
			1764	0.47327				0.79878							554.253	400.92	3158.83
			1765	0.47367				0.79897							730.196	272.968	2900.66
			1766	0.47374				0.80007							425.326	290.839	2099.7
			1767	0.47375				0.80019							220.306	381.22	4941.3
			1768	0.47423				0.80087							247.398	241.362	6623.22
			1769	0.47423				0.80119							362.224	329.255	2917.35
			1770	0.47423				0.80188							264.604	239.513	3172.28
			1771	0.47423				0.80248							268.348	175.798	2055.12
			1772	0.47423				0.80309							184.417	227.589	6235.91
			1773	0.47427				0.80348							435.204	312.64	1660.24
			1774	0.47452				0.80348							507.525	450.193	4424.28
			1775	0.4746				0.80411							1723.79	211.997	2230.21
			1776	0.47473				0.80601							331.662	176.98	1826.83
			1777	0.47473				0.80796							357.668	214.557	2058.84
			1778	0.47473				0.80989							323.379	274.148	2515.29
			1779	0.47486				0.81003							426.346	253.219	3107.14
			1780	0.4749				0.81018							196.138	162.451	1964.22
			1781	0.47495				0.81182							203.316	181.988	3475.55
			1782	0.47503				0.81256							199.195	178.639	2847.75
			1783	0.47503				0.81462							235.167	183.966	1721.61
			1784	0.47536				0.81879							617.029	164.742	14521.3
			1785	0.47536				0.8199							363.041	346.494	2042.37
			1786	0.47555				0.82044							276.875	199.726	2024.07
			1787	0.47653				0.82047							273.358	244.989	1531.47
			1788	0.47653				0.82121							181.75	173.935	19679.7
			1789	0.47666				0.82359							294.364	393.731	1950.32
			1790	0.47676				0.82368							477.904	442.161	2690.09
			1791	0.47676				0.82368							371.943	213.396	1556.87
			1792	0.47683				0.82368							373.67	220.001	1462.92
			1793	0.47692				0.82407							216.035	140.13	1648.69
			1794	0.47704				0.8242							299.172	392.266	2514.53
			1795	0.47704				0.82593							306.54	252.825	2909.61
			1796	0.47721				0.82769							181.255	447.177	1548.34
			1797	0.47721				0.8291							269.733	508.324	4621.03
			1798	0.47721				0.83183							313.925	366.012	6105.26
			1799	0.47745				0.83454							886.666	526.274	1305.12
			1800	0.47762				0.83465							316.05	201.574	1830.99
			1801	0.47768				0.83573							198.371	465.859	3854.46
			1802	0.47796				0.83573							599.409	173.384	3761.55
			1803	0.47796				0.84233							217.761	207.592	1813.38
			1804	0.47798				0.84548							283.255	131.428	2073.46
			1805	0.47831				0.85066							617.255	173.42	6783.72
			1806	0.47831				0.85305							359.509	152.994	5124.19
			1807	0.47853				0.85309							260.062	131.258	3458.28
			1808	0.47881				0.85713							322.495	223.717	5488.75
			1809	0.47881				0.85775							228.948	173.487	2101.9
			1810	0.47906				0.85843							459.649	251.687	2386.52
			1811	0.47917				0.86145							280.844	183.735	1764.8
			1812	0.47965				0.86331							170.49	125.132	7266.28
			1813	0.47965				0.87579							247.795	102.444	3039.08
			1814	0.47965				0.87758							856.317	127.969	4339.43
			1815	0.47984				0.89832							331.074	89.918	1973.38
			1816	0.4803											220.061	108.657	1280.45
			1817	0.4803											513.468	78.173	6775.64
			1818	0.4803											533.148	88.554	1562.82
			1819	0.4803											226.146	73.705	1185.91
			1820	0.4803											785.389	81.976	2273.24
			1821	0.4803											186.88	76.971	4520.35
			1822	0.48042											230.146		8498.14
			1823	0.48087											234.217		4054.68
			1824	0.48087											203.391		1857.76
			1825	0.48097											180.548		1150.3
			1826	0.48129											200.829		1488.04
			1827	0.48129											223.032		1127.53
			1828	0.4813											187.861		1186.27
			1829	0.48169											305.659		3117.69
			1830	0.4817											3053.5		2038.71
			1831	0.48183											235.674		2202.62
			1832	0.48183											231.57		1798.66
			1833	0.48183											154.607		1145.87
			1834	0.48207											192.827		3394.13
			1835	0.48207											378.662		1113.02
			1836	0.48207											172.305		2717.33
			1837	0.48245											154.426		4471.47
			1838	0.48286											297.741		1185.11
			1839	0.48313											277.745		1763.88
			1840	0.48313											506.063		1593.38
			1841	0.48313											185.32		1799.54
			1842	0.48313											240.159		4888.13
			1843	0.48313											178.492		8061.64
			1844	0.48328											208.861		3961.78
			1845	0.48328											201.954		1724.28
			1846	0.48328											210.895		3803.66
			1847	0.48336											168.524		2217.82
			1848	0.48341											164.417		1561.71
			1849	0.48398											309.212		1294.74
			1850	0.48432											280.247		927.81
			1851	0.48432											213.1		1354.85
			1852	0.48482											156.492		1361.86
			1853	0.48487											183.037		1337.23
			1854	0.48491											236.686		883.148
			1855	0.48515											787.379		860.184
			1856	0.48515											166.277		1682.28
			1857	0.48515											393.229		1928.54
			1858	0.48535											151.728		1025.62
			1859	0.48543											123.886		1190.34
			1860	0.48573											159.206		928.528
			1861	0.48573											305.66		1899.62
			1862	0.48573											169.356		1083.42
			1863	0.48611											142.468		1819.32
			1864	0.48611											185.364		1339.29
			1865	0.48643											279.367		1141.32
			1866	0.48658											142.798		1594.21
			1867	0.48658											117.26		1551.78
			1868	0.4866											89.167		2042.8
			1869	0.48665											92.87		971.593
			1870	0.48692											91.768		8714.29
			1871	0.48728											110.972		769.123
			1872	0.48728											92.382		1060.07
			1873	0.48735											136.966		1061.88
			1874	0.4876											102.427		4129.46
			1875	0.48773											18056.9		993.114
			1876	0.48773											9931.04		1077.97
			1877	0.48773											11607.9		1264.82
			1878	0.48773											7459.06		1761.48
			1879	0.48773											6397.88		956.322
			1880	0.48778											10566.6		3815.64
			1881	0.48796											8932.39		2477.77
			1882	0.48813											7217.35		3591.51
			1883	0.48813											11169.5		878.62
			1884	0.4884											5002.81		1678.32
			1885	0.4884											4423.99		1615.76
			1886	0.48859											6711.27		1137.3
			1887	0.48859											2969.1		988.602
			1888	0.48859											4347.45		866.726
			1889	0.48864											2448.2		1694.96
			1890	0.48873											1578.09		1276.75
			1891	0.48886											2071.66		2352.95
			1892	0.48892											1170.35		1918.08
			1893	0.48892											1776.67		2120.78
			1894	0.4891											968.865		738.971
			1895	0.48921											1591.6		2699.33
			1896	0.48936											735.148		810.793
			1897	0.49003											539.31		928
			1898	0.49011											253.987		853.393
			1899	0.49017											166.85		598.542
			1900	0.49025											381.99		1293.02
			1901	0.49036											220.473		761.688
			1902	0.49036											101.686		1056.48
			1903	0.49052											63.458		691.336
			1904	0.49052											125.699		923.266
			1905	0.49052											45.951		1554.73
			1906	0.49052											68.256		1085.18
			1907	0.49052											64.343		529.564
			1908	0.49052											64.956		727.575
			1909	0.49109											82.462		860.061
			1910	0.49109											99.264		594.368
			1911	0.49167											27561		597.199
			1912	0.49175											16373.3		934.134
			1913	0.49198											15260.2		584.457
			1914	0.49198											10213.8		616.717
			1915	0.49198											10764.9		735.241
			1916	0.49211											10929.8		541.255
			1917	0.49237											24556.6		623.731
			1918	0.49242											10514.2		1413.41
			1919	0.49242											10317.9		2177.18
			1920	0.49242											12457.3		560.001
			1921	0.49281											7071.45		613.431
			1922	0.49306											6531.16		679.904
			1923	0.49306											12487.7		1280.25
			1924	0.49306											10886.7		494.089
			1925	0.49309											4860.18		1963.69
			1926	0.49309											6955.97		507.696
			1927	0.4931											5848.29		495.609
			1928	0.49318											5114.27		1348.94
			1929	0.49362											9700.39		813.191
			1930	0.49405											4459.17		510.209
			1931	0.49429											4052.97		744.775
			1932	0.49434											3378.34		751.957
			1933	0.4945											2681.06		591.315
			1934	0.49494											2584.66		1425.2
			1935	0.49498											1168.77		1539.64
			1936	0.49516											1284.54		1141.94
			1937	0.49516											2897.01		571.001
			1938	0.49539											4251.94		528.581
			1939	0.49539											1079.03		549.486
			1940	0.49539											2750.73		968.69
			1941	0.49539											971.696		804.372
			1942	0.49551											733.06		1188.5
			1943	0.49573											737.796		823.988
			1944	0.49613											625.818		142189
			1945	0.49613											1627.87		525799
			1946	0.49617											505.061		219158
			1947	0.49633											169.832		257378
			1948	0.49659											90.102		408635
			1949	0.49667											79.52		159873
			1950	0.49696													124780
			1951	0.49696													72192
			1952	0.49711													68595.9
			1953	0.49711													74528.6
			1954	0.49721													183323
			1955	0.49725													104062
			1956	0.49753													91695.5
			1957	0.49753													91964.4
			1958	0.49753													53368.6
			1959	0.49756													88918.9
			1960	0.49774													113831
			1961	0.49781													51616.5
			1962	0.49781													45638.9
			1963	0.49791													111189
			1964	0.498													72118.2
			1965	0.498													136246
			1966	0.49813													69485.5
			1967	0.49837													64684.8
			1968	0.49846													59381.4
			1969	0.49913													54269.5
			1970	0.49918													47186.3
			1971	0.49931													48835.2
			1972	0.49931													85265.5
			1973	0.49938													40192.6
			1974	0.49938													67230.3
			1975	0.49938													56846.3
			1976	0.4995													45965
			1977	0.4995													110455
			1978	0.4995													51624.3
			1979	0.4995													85449.2
			1980	0.4995													67351.8
			1981	0.49991													44723.5
			1982	0.50003													34061.4
			1983	0.50017													33636
			1984	0.50025													109790
			1985	0.50055													31942.4
			1986	0.50055													87279.2
			1987	0.50055													50951.1
			1988	0.50064													46367.8
			1989	0.50086													38978.2
			1990	0.50086													127520
			1991	0.50086													60618.6
			1992	0.50092													105269
			1993	0.50105													23250
			1994	0.50132													25733.3
			1995	0.50132													44062.3
			1996	0.50132													61043.2
			1997	0.50132													74110.2
[truncated: 2,499 more rows]

## Sheet: Figure 6
				Antibody conc (nM)				Desab 3-9			Desab 9-16			Desab 18-24			Desab 29-36			Desab 36-42
		Figure 6b						Mean	SD		Mean	SD		Mean	SD		Mean	SD		Mean	SD
					0			59.5308	6.98374		59.5308	6.98374		59.5308	6.98374		59.5308	6.98374		59.5308	6.98374
					0.1			52.9813	2.04333		50.4667	4.59421		50.0418	11.3394		48.4943	2.11447		31.4241	2.39907
					1			40.6755	4.00159		40.8793	3.97566		35.2141	3.67729		31.6594	1.31265		18.4459	2.22295
					5			32.4726	2.30099		31.0529	5.56743		23.0305	6.90758		17.8976	2.06826		11.4243	0.82424
					10			34.7653	3.10588		19.4474	2.47465		14.864	1.25138		12.0505	1.12018		2.92212	0.92225
					50			25.141	9.74483		17.4598	2.85121		12.2907	3.50912		7.77651	2.97952		1.14346	0.30026
		Figure 6c						Mean	SD		Mean	SD		Mean	SD		Mean	SD		Mean	SD
					0			30.0054	5.27852		30.0054	5.27852		30.0054	5.27852		30.0054	5.27852		30.0054	5.27852
					0.1			29.3486	3.21219		33.6941	1.19676		34.0033	4.28824		28.9007	1.82551		25.9706	2.63044
					1			27.5625	4.02792		26.1646	1.10859		19.2568	3.75149		21.8785	4.04143		17.6969	4.06419
					5			31.4005	3.08356		14.917	1.23783		21.2703	2.75556		14.9386	3.12872		7.1081	2.34684
					10			17.6384	3.46062		13.6971	1.1905		11.0407	1.75191		6.90243	2.41556		2.45413	1.37641
					50			20.9607	0.5701		14.8627	3.57249		7.15185	1.91359		2.94365	0.76372		1.65396	1.0437
																							LPS
		Figure 6d			Antibody conc (µM)			Mean	SD		Mean	SD		Mean	SD		Mean	SD		Mean	SD		Mean	SD
					0			180.835	22.586		178.485	23.0476		178.805	21.1262		180.977	18.4447		180.956	20.6938		1659.66	170.226
					0.5			170.916	20.0904		168.48	17.364		173.132	17.1811		168.062	19.5534		179.551	19.4569		1693.35	173.706
					1			139.714	15.2902		139.683	14.603		154.878	15.503		165.206	17.553		180.351	20.8084		1671.35	173.236
					5			117.296	15.7452		138.635	18.4476		138.391	14.5883		159.347	16.6959		184.845	19.1881		1570.47	156.551
					10			102.521	14.5327		110.985	13.6133		132.734	14.4213		152.352	17.368		171.462	19.8547		1701.79	176.556
					40			88.7329	11.3987		103.394	12.9468		119.118	12.8609		149.229	15.024		168.398	19.2013		1580.62	164.852
		Figure 6e						Mean	SD		Mean	SD		Mean	SD		Mean	SD		Mean	SD
					0			357.473	42.1996		350.843	42.7565		352.535	44.0368		349.078	35.5119		352.475	35.6166		1705.67	19.3365
					0.5			318.305	37.0966		333.771	34.9266		341.012	34.3797		324.655	37.3649		357.544	37.0395		1700.7	172.695
					1			273.618	37.2202		284.779	32.3589		312.018	36.5846		324.699	40.7864		360.472	39.4134		1664.31	173.467
					5			260.321	35.0236		275.247	32.324		262.956	26.4572		306.425	40.5507		350.261	37.6738		1674.62	164.354
					10			190.16	22.9104		208.172	30.6513		268.598	28.2648		298.207	31.9611		340.92	35.8648		1686.16	168.726
					40			135.116	21.8329		185.738	21.6267		249.467	26.3973		283.062	35.9832		335.248	35.2688		1570.6	163.123

## Sheet: SI 1
	SI 1a
		Abeta42 conc (nM)		Late Abeta42			Monomer Abeta42			Fibrillar Abeta42			LPS
				Mean	SD		Mean	SD		Mean	SD		Mean	SD
		1		2.16775	5.8292		6.0393	6.13696		21.1656	2.47738		30.3423	12.6668
		2		4.32467	0.506899		6.37415	0.72747		10.9283	2.00409		43.423	10.5567
		10		21.1969	11.8521		19.077	11.4096		24.5404	5.07857		54.3453	6.5116
		40		78.7788	8.32084		10.7386	2.59019		10.6503	8.77951		222.123	23.4105
		200		274.633	30.9443		17.8586	10.3281		8.26622	9.14828		613.234	70.6341
		1000		431.312	50.586		25.4561	11.5377		8.22444	10.0375		1012.34	103.557
		1400		433.83	44.2168		18.4769	11.5005		2.76271	8.94913		1053.77	110.623
		2000		434.204	49.022		18.4769	9.09829		2.76271	9.41649		1070.34	75.5539
		3000		434.224	51.014		18.4769	4.32893		2.76271	2.08414		1071.31	107.17
		4000		434.224	46.9424		18.4769	11.4634		2.76271	9.76375		1069.32	56.0014
	SI 1b
		Abeta42 conc (nM)		Abeta42			Abeta42 + RSLA			RSLA only
				Mean	SD		Mean	SD		Mean	SD
		1		2.59149	2.61391		6.66301	2.38619		14.4823	4.875
		2		5.71655	2.18718		9.26909	2.95972		6.35109	1.86
		10		21.5869	2.28715		6.49436	3.09911		3.87569	2.754
		40		79.621	2.98535		6.48406	2.56025		0.53526	2.489
		200		275.175	11.3007		46.1635	4.46122		15.3251	4.7543
		1000		431.982	40.3185		171.362	39.1651		6.30369	2.863
		1400		434.818	35.3368		146.99	38.1286		6.91251	1.974
		2000		435.501	43.1558		197.67	40.0724		11.2744	3.933
		3000		435.246	44.4717		171.033	49.0118		9.56975	3.85
		4000		435.338	39.0262		190.378	49.7862		11.5013	2.223

## Sheet: SI 2
		SI 2a							SI 2b
			Membrane Peameabilization assay							Inflammation assay
				Mean	SD						Mean	SD
			0.1	34.0378	5.49693					0.1	51.9553	9.25528
			0.2	59.5308	10.9837					0.2	120.754	18.8635
			0.3	30.0054	5.27852					0.3	334.41	25.4095
			0.4	15.8061	1.63341					0.4	245.061	23.381
			0.5	2.54053	0.40882					0.5	100.261	10.9377
			Pallete	4.20326	3.01215					Pallete	16.4407	8.72136
			Supernatent	5.55206	3.20338					Supernatent	23.2557	10.4624
			Sucrose (50%) only	2.95503	2.50502					Sucrose (50%) only	8.09809	5.39681
			Des-ab 3-9	2.52602	1.52623					Des-ab 3-9	6.55625	3.92254
			DesAb-36-42	1.8624	0.98524					DesAb-36-42	18.4256	4.85215

## Sheet: SI 3
	SI 3c
				Surface roughness (nm)
		Sucrose fraction		Mean	SD
		0.1		0.045	0.005
		0.2		0.055	0.005
		0.3		0.06	0.005
		0.4		0.065	0.005
		0.5		0.06	0.005
	SI 3d
				Signal to Noise ratio
		Sucrose fraction		Mean	SD
		0.1		8.8	3.3
		0.2		7.3	2.7
		0.3		8.33	3
		0.4		17.6	2
		0.5		29	3

## Sheet: SI 4
	SI 4		FRET	Size
			0.635084	5.87067
			0.583191	3.24843
			0.613406	2.56118
			0.64247	2.59977
			0.629372	2.50789
			0.600068	2.32413
			0.689449	10.4132
			0.429852	3.75745
			0.40122	3.37523
			0.557002	2.91951
			0.593228	3.77582
			0.677788	6.46053
			0.695402	7.82953
			0.615277	2.41601
			0.510817	2.64387
			0.385642	4.4741
			0.425751	3.41382
			0.657703	3.60125
			0.583454	2.52259
			0.600068	2.32413
			0.651593	9.4558
			0.583083	3.68394
			0.583281	2.9581
			0.570207	6.11323
			0.71853	4.81038
			0.60885	34.7777
			0.569669	14.9833
			0.678943	12.339
			0.483275	9.66161
			0.600068	2.32413
			0.613406	2.56118
			0.520923	3.07938
			0.524162	2.59058
			0.514536	2.78904
			0.64723	4.18193
			0.627034	6.06913
			0.463999	3.54429
			0.634833	3.70783
			0.654674	2.69165
			0.56853	2.57588
			0.542607	2.82763
			0.742957	4.79568
			0.627957	5.10623
			0.629282	5.77879
			0.648742	3.50937
			0.607653	3.14185
			0.532526	3.02609
			0.633802	8.9964
			0.737605	4.46675
			0.600068	2.32413
			0.569263	2.72105
			0.557002	2.91951
			0.694954	37.8355
			0.76348	16.7492
			0.671631	10.7715
			0.598092	2.61447
			0.732715	4.61192
			0.261143	5.60789
			0.485678	2.75045
			0.619013	5.30469
			0.599022	2.4693
			0.573485	4.02757
			0.559288	3.20985
			0.637994	6.25289
			0.598092	2.61447
			0.64247	2.59977
			0.514536	2.78904
			0.599022	2.4693
			0.616337	6.84826
			0.656233	25.9885
			0.736823	3.99266
			0.721976	6.61489
			0.554211	2.62917
			0.583525	2.37742
			0.629372	2.50789
			0.68188	3.11245
			0.735061	5.79717
			0.363173	3.84014
			0.600068	2.32413
			0.598092	2.61447
			0.554211	2.62917
			0.739166	10.5381
			0.686752	2.96728
			0.557002	2.91951
			0.661322	4.89307
			0.64088	5.28999
			0.600068	2.32413
			0.717075	6.28596
			0.596868	5.46456
			0.598092	2.61447
			0.428027	3.21536
			0.374238	8.65645
			0.490521	2.89562
			0.583525	2.37742
			0.583525	2.37742
			0.599022	2.4693
			0.654674	2.69165
			0.376837	3.5351
			0.554211	2.62917
			0.613406	2.56118
			0.32484	4.61008
			0.555679	2.77434
			0.626795	2.65306
			0.514536	2.78904
			0.517888	2.93421
			0.633834	3.03527
			0.437565	3.16207
			0.606533	3.28702
			0.679611	5.55093
			0.437565	3.16207
			0.501945	8.56273
			0.65484	4.80119
			0.573485	4.02757
			0.830975	14.8271
			0.710961	88.6043
			0.736358	3.75561
			0.456435	3.9412
			0.682224	5.40576
			0.512716	10.992
			0.652431	4.41898
			0.710142	3.62514
			0.582811	5.57114
			0.73867	9.58994
			0.703588	8.25034
			0.677441	3.25762
			0.569922	2.86622
			0.327333	5.70896
			0.708536	10.0549
			0.629372	2.50789
			0.615277	2.41601
			0.509716	3.13267
			0.67946	23.3314
			0.514334	356.392
			0.0491609	68.9623
			0.631415	12.5576
			0.396413	12.9931
			0.737236	4.2297
			0.446427	3.65087
			0.583083	3.68394
			0.591176	4.64684
			0.753787	6.73066
			0.475659	30.5696
			0.510817	2.64387
			0.59726	2.75964
			0.521063	3.71334
			0.690116	3.58655
			0.600068	2.32413
			0.554211	2.62917
			0.651106	32.3852
			0.32718	7.05959
			0.567708	2.43071
			0.443461	3.84933
			0.59726	2.75964
			0.771482	17.8664
			0.658452	12.1313
			0.596781	26.6685
			0.667564	4.98495
			0.656583	6.23819
			0.440772	4.58987
			0.340478	13.6381
			0.542607	2.82763
			0.631246	10.2496
			0.554211	2.62917
			0.613406	2.56118
			0.555145	4.13415
			0.572802	3.73723
			0.333344	4.30505
			0.55257	2.484
			0.55257	2.484
			0.613406	2.56118
			0.55257	2.484
			0.696161	3.05916
			0.64247	2.59977
			0.600068	2.32413
			0.535647	4.8747
			0.55257	2.484
			0.662306	14.4246
			0.698368	11.9273
			0.58875	6.38887
			0.502303	2.84233
			0.384941	3.68027
			0.645841	12.7267
			0.163496	14.0148
			0.178396	22.6092
			0.530888	7.41056
			0.636423	2.89011
			0.692489	4.20582
			0.458948	3.39912
			0.507672	16.4221
			0.479876	4.46859
			0.497999	2.69716
			0.716245	22.0818
			0.599145	9.27755
			0.613406	2.56118
			0.59726	2.75964
			0.485288	3.9265
			0.681969	3.49467
			0.57803	53.5064
			0.314315	20.9003
			0.58339	2.66776
			0.583525	2.37742
			0.583525	2.37742
			0.622404	2.9434
			0.695778	9.8325
			0.685575	19.3494
			0.586488	28.0577
			0.720348	4.19112
			0.622338	3.90629
			0.754385	4.03125
			0.636975	3.56266
			0.624485	2.79823
			0.583525	2.37742
			0.702	5.15401
			0.600068	2.32413
			0.741357	10.393
			0.55603	43.7525
			0.748943	3.70232
			0.512929	3.27784
			0.610831	33.7082
			0.727282	4.52004
			0.56853	2.57588
			0.509013	5.72182
			0.64247	2.59977
			0.80278	4.71299
			0.600068	2.32413
			0.352238	4.9923
			0.583525	2.37742
			0.754385	4.03125
			0.602891	3.8677
			0.220817	10.6098
			0.401036	10.3599
			0.152455	14.5477
			0.554211	2.62917
			0.705362	4.38957
			0.446427	3.65087
			0.227435	6.69758
			0.613755	17.1645
			0.366465	9.4117
			0.666073	2.78353
			0.711123	6.5763
			0.667425	5.89456
			0.615277	2.41601
			0.631017	3.99817
			0.615277	2.41601
			0.542151	3.75193
			0.471526	9.67631
			0.65484	4.80119
			0.164596	12.5815
			0.587363	8.1309
			0.54046	2.68246
			0.555679	2.77434
			0.599022	2.4693
			0.55257	2.484
			0.510825	5.86699
			0.540069	9.93173
			0.613406	2.56118
			0.502303	2.84233
			0.629372	2.50789
			0.70973	11.7675
			0.654917	85.6366
			0.594197	431.76
			0.486903	293.728
			0.145327	69.9105
			0.0479345	27.7912
			0.65097	2.83682
			0.613406	2.56118
			0.720832	5.28448
			0.615277	2.41601
			0.714193	11.9512
			0.682597	26.4277
			0.514536	2.78904
			0.600068	2.32413
			0.583234	3.10327
			0.657103	4.65602
			0.615277	2.41601
			0.599022	2.4693
			0.606533	3.28702
			0.598092	2.61447
			0.583234	3.10327
			0.536882	3.31643
			0.527246	2.73575
			0.583454	2.52259
			0.567708	2.43071
			0.786101	4.34547
			0.699063	4.2977
			0.633834	3.03527
			0.707658	16.2475
			0.494535	64.7028
			0.613406	2.56118
			0.490521	2.89562
			0.485678	2.75045
			0.570518	3.01139
			0.613406	2.56118
			0.58339	2.66776
			0.583525	2.37742
			0.463292	3.20066
			0.510817	2.64387
			0.449735	3.45241
			0.50619	2.9875
			0.826339	19.6691
			0.761823	8.99456
			0.523686	3.22455
			0.485678	2.75045
			0.130372	31.3322
			0.212861	41.5492
			0.514536	2.78904
			0.498883	3.18596
			0.677441	3.25762
			0.31633	5.61708
			0.583525	2.37742
			0.496128	3.52959
			0.832218	5.5399
			0.789551	5.5693
			0.476007	4.66705
			0.613406	2.56118
			0.675819	15.213
			0.787699	5.80635
			0.703933	9.48887
			0.615277	2.41601
			0.788179	4.6744
			0.589922	35.5385
			0.577059	6.78579
			0.738757	5.41495
			0.65266	13.6749
			0.473472	3.14737
			0.575257	5.04376
			0.270184	9.58259
			0.440802	3.5057
			0.64723	4.18193
			0.629333	3.32561
			0.567708	2.43071
			0.619577	15.5143
			0.510817	2.64387
			0.696161	3.05916
			0.600068	2.32413
			0.789197	6.13528
			0.554211	2.62917
			0.599022	2.4693
			0.434103	7.75052
			0.567708	2.43071
			0.488406	3.23925
			0.558885	68.7804
			0.477806	266.315
			0.251288	64.5778
			0.494901	3.04079
			0.654674	2.69165
			0.494901	3.04079
			0.643698	5.67221
			0.639306	4.09005
			0.658117	41.031
			0.522632	7.02835
			0.558199	3.06468
			0.600068	2.32413
			0.484002	3.09408
			0.522395	9.56421
			0.50539	11.4422
			0.502303	2.84233
			0.636423	2.89011
			0.583332	2.81293
			0.55257	2.484
			0.729747	3.66373
			0.677441	3.25762
			0.629372	2.50789
			0.56853	2.57588
			0.600068	2.32413
			0.661804	21.7548
			0.379059	27.1811
			0.658158	3.07386
			0.527246	2.73575
			0.720899	8.32752
			0.666073	2.78353
			0.59414	3.48548
			0.567708	2.43071
			0.606533	3.28702
			0.78826	23.8643
			0.705553	5.62811
			0.660101	3.98347
			0.545503	6.18122
			0.628228	13.4287
			0.4849	124.121
			0.636423	2.89011
			0.669044	4.45757
			0.478135	5.49948
			0.464435	11.6995
			0.622298	4.86918
			0.671965	4.3124
			0.629372	2.50789
			0.786979	16.8888
			0.735784	34.2724
			0.655091	247.781
			0.632133	504.308
			0.500268	366.868
			0.302584	233.402
			0.132569	114.952
			0.0569474	86.0574
			0.0920614	55.1896
			0.153713	35.2775
			0.0859852	18.3993
			0.154756	11.9329
			0.199889	10.0291
			0.449191	4.88021
			0.534452	3.95039
			0.540536	3.60676
			0.330252	4.5568
			0.557002	2.91951
			0.482661	3.43771
			0.703145	4.15253
			0.45719	126.387
			0.186203	53.6754
			0.58339	2.66776
			0.689401	3.96877
			0.682098	4.25911
			0.532741	5.3635
			0.633113	5.34328
			0.596512	2.90481
			0.6271	9.4852
			0.721624	4.42816
			0.538068	2.53729
			0.600068	2.32413
			0.502517	3.33113
			0.310144	8.02799
			0.819353	6.4881
			0.637436	17.4493
			0.725785	6.70677
			0.58779	14.4651
			0.58339	2.66776
			0.443917	3.30724
			0.666073	2.78353
			0.599022	2.4693
			0.572419	3.59206
			0.688812	4.35099
			0.599634	4.59355
			0.708698	38.5797
			0.781023	16.4294
			0.793386	19.467
			0.554211	2.62917
			0.583454	2.52259
			0.497999	2.69716
			0.721861	11.8447
			0.553244	19.7261
			0.654674	2.69165
			0.709572	4.24441
			0.702387	8.01329
			0.657103	4.65602
			0.55257	2.484
			0.686286	7.40873
			0.515118	9.67079
			0.583116	3.53877
			0.398765	12.7414
			0.559288	3.20985
			0.709001	14.8638
			0.578054	8.38265
			0.710891	10.766
			0.614274	85.2599
			0.370659	171.737
			0.70918	10.9112
			0.722077	7.70825
			0.728748	3.42668
			0.653712	8.63807
			0.567708	2.43071
			0.555679	2.77434
			0.685921	3.73172
			0.600068	2.32413
			0.569922	2.86622
			0.654736	3.21903
			0.691329	33.462
			0.546593	127.903
			0.544545	2.9728
			0.778593	5.29367
			0.566483	43.5485
			0.47637	38.0229
			0.60915	4.39509
			0.538785	3.46159
			0.613406	2.56118
			0.738985	5.652
			0.695131	6.82805
			0.605507	3.43219
			0.67253	5.98644
			0.742822	4.32158
			0.598092	2.61447
			0.63148	3.18044
			0.473472	3.14737
			0.725785	6.70677
			0.636082	63.5414
			0.523383	217.606
			0.51515	297.834
			0.401424	242.969
			0.261512	121.556
			0.110572	48.9749
			0.0609975	30.6964
			0.384941	3.68027
			0.633834	3.03527
			0.65097	2.83682
			0.485678	2.75045
			0.573156	3.8824
			0.414283	17.1167
			0.572802	3.73723
			0.636423	2.89011
			0.629372	2.50789
			0.577822	7.94714
			0.617154	4.48697
			0.646138	4.85448
			0.59726	2.75964
			0.554211	2.62917
			0.713377	3.24292
			0.600068	2.32413
			0.656463	6.76557
			0.582929	4.55496
			0.539662	6.23451
			0.624485	2.79823
			0.703503	14.5882
			0.582974	4.26462
			0.596239	8.45983
			0.499531	3.67475
			0.54046	2.68246
			0.742822	4.32158
			0.654674	2.69165
			0.633834	3.03527
			0.591463	4.50167
			0.712232	3.86219
			0.583454	2.52259
			0.615277	2.41601
			0.789551	5.5693
			0.477297	6.18673
			0.622404	2.9434
			0.625555	3.61595
			0.463292	3.20066
			0.564195	4.08086
			0.443117	4.39141
			0.538068	2.53729
			0.56853	2.57588
			0.370225	3.78685
			0.200992	8.1456
			0.682418	9.22794
			0.552733	8.99273
			0.524162	2.59058
			0.641089	37.9016
			0.383015	26.3726
			0.567708	2.43071
			0.696161	3.05916
			0.7707	7.75603
			0.543327	62.9846
			0.348234	9.33452
			0.583332	2.81293
			0.695247	4.44286
			0.518368	5.95887
			0.657365	4.12864
			0.698316	7.30215
			0.583332	2.81293
			0.573485	4.02757
			0.567376	4.95188
			0.583525	2.37742
			0.653785	25.8048
			0.641273	8.5076
			0.713616	5.57482
			0.558199	3.06468
			0.615277	2.41601
			0.458948	3.39912
			0.629372	2.50789
			0.696591	5.06213
			0.469865	9.87477
			0.557002	2.91951
			0.403682	4.71115
			0.703546	4.77179
			0.786021	5.47743
			0.685236	10.4665
			0.56853	2.57588
			0.55257	2.484
			0.484002	3.09408
			0.54046	2.68246
			0.295765	4.67808
			0.755022	3.7942
			0.54046	2.68246
			0.554211	2.62917
			0.479164	2.94891
			0.50619	2.9875
			0.599022	2.4693
			0.626795	2.65306
			0.615277	2.41601
			0.514536	2.78904
			0.626795	2.65306
			0.690116	3.58655
			0.759006	4.36017
			0.696161	3.05916
			0.618801	3.23373
			0.530089	17.5926
			0.245897	18.3607
			0.583332	2.81293
			0.44743	3.10878
			0.729747	3.66373
			0.547304	5.40208
			0.676743	2.87541
			0.536741	9.20588
			0.510817	2.64387
			0.599022	2.4693
			0.595218	3.19514
			0.548832	14.8289
			0.672331	7.27826
			0.65484	4.80119
			0.443917	3.30724
			0.675728	4.54944
			0.538068	2.53729
			0.486697	3.58288
			0.524162	2.59058
			0.532031	15.9811
			0.600068	2.32413
			0.624485	2.79823
			0.676743	2.87541
			0.583525	2.37742
			0.748943	3.70232
			0.494901	3.04079
			0.524162	2.59058
			0.583152	3.3936
			0.53415	36.6208
			0.227144	8.42124
			0.667764	4.07535
			0.599022	2.4693
			0.66808	3.16574
			0.599022	2.4693
			0.540581	4.53107
			0.203335	8.70239
			0.68188	3.11245
			0.677441	3.25762
			0.497999	2.69716
			0.573485	4.02757
			0.544545	2.9728
			0.600068	2.32413
			0.142321	9.85088
			0.594311	6.62592
			0.623293	5.68691
			0.583454	2.52259
			0.600068	2.32413
			0.556887	5.92947
			0.611051	4.10475
			0.495702	6.17203
			0.476331	21.345
			0.228217	7.25437
			0.457639	3.05549
			0.597549	7.73398
			0.427797	3.95591
			0.629372	2.50789
			0.674989	7.89752
			0.583234	3.10327
			0.534804	3.17126
			0.840171	5.81554
			0.659192	12.5135
			0.324814	54.9948
			0.237505	68.898
			0.18185	57.0217
			0.748943	3.70232
			0.708817	5.48294
			0.468455	3.34583
			0.641873	6.48993
			0.514956	15.9186
			0.405083	30.3069
			0.245366	22.205
			0.583525	2.37742
			0.81942	10.856
			0.80131	18.4122
			0.837568	16.5489
			0.8437	7.49877
			0.622404	2.9434
			0.705219	3.77031
			0.654674	2.69165
			0.583454	2.52259
			0.547529	4.33261
			0.596512	2.90481
			0.624485	2.79823
			0.567708	2.43071
			0.558073	6.21981
			0.642863	7.01732
			0.484002	3.09408
			0.613406	2.56118
			0.468455	3.34583
			0.485678	2.75045
			0.514536	2.78904
			0.647626	2.98198
			0.392255	4.0239
			0.652431	4.41898
			0.626795	2.65306
			0.554211	2.62917
			0.570518	3.01139
			0.583525	2.37742
			0.600068	2.32413
			0.55257	2.484
			0.557363	13.7447
			0.21492	11.3797
			0.685162	4.87837
			0.607653	3.14185
			0.622404	2.9434
			0.524162	2.59058
			0.50619	2.9875
			0.532627	3.80522
			0.44743	3.10878
			0.615277	2.41601
			0.639287	2.74494
			0.31647	4.46492
			0.510817	2.64387
			0.570518	3.01139
			0.590557	14.2666
			0.550692	9.62669
			0.354786	4.54209
			0.408686	3.5204
			0.349072	4.59538
			0.538068	2.53729
			0.558199	3.06468
			0.600068	2.32413
			0.569922	2.86622
			0.700372	11.4
			0.620711	40.0222
			0.431422	15.4996
			0.777218	9.07174
			0.71801	11.8979
			0.364437	4.0386
			0.629372	2.50789
			0.654861	5.32858
			0.719	9.56605
			0.717128	5.42965
			0.472955	3.83462
			0.569263	2.72105
			0.527246	2.73575
			0.4188	3.26865
			0.324657	4.15988
			0.759858	4.12313
			0.691001	3.20433
			0.600068	2.32413
			0.399922	3.77215
			0.423726	3.61228
			0.647626	2.98198
			0.771614	4.06984
			0.636731	12.7414
			0.55148	17.3501
			0.411834	4.26094
			0.644284	4.99965
			0.618801	3.23373
			0.538068	2.53729
			0.652076	3.89159
			0.736823	3.99266
			0.709059	8.19705
			0.619727	16.4772
			0.408845	31.6281
			0.289136	28.0081
			0.092749	19.6728
			0.353228	4.34364
			0.166816	8.02983
			0.685162	4.87837
			0.511662	12.4584
			0.361302	15.7918
			0.228514	6.39254
			0.490521	2.89562
			0.65097	2.83682
			0.634833	3.70783
			0.583332	2.81293
			0.629372	2.50789
			0.554211	2.62917
			0.479164	2.94891
			0.610237	2.85152
			0.39094	6.60387
			0.629372	2.50789
			0.610237	2.85152
			0.583525	2.37742
			0.615277	2.41601
			0.514536	2.78904
			0.384716	3.48181
			0.615277	2.41601
			0.583454	2.52259
			0.327402	5.25875
			0.567708	2.43071
			0.55257	2.484
			0.600068	2.32413
			0.633834	3.03527
			0.228888	7.81116
			0.203093	7.48223
			0.55257	2.484
			0.56853	2.57588
			0.571059	3.15656
			0.443461	3.84933
			0.384941	3.68027
			0.524162	2.59058
			0.70502	3.15104
			0.558199	3.06468
			0.567708	2.43071
			0.599022	2.4693
			0.583525	2.37742
			0.583454	2.52259
			0.555679	2.77434
			0.600068	2.32413
			0.598092	2.61447
			0.725302	4.04595
			0.523686	3.22455
			0.661919	2.9287
			0.70502	3.15104
			0.629372	2.50789
			0.583525	2.37742
			0.583525	2.37742
			0.370225	3.78685
			0.546301	3.11797
			0.610237	2.85152
			0.620518	3.08856
			0.722795	3.57185
			0.678439	4.02206
			0.613406	2.56118
			0.517888	2.93421
			0.583281	2.9581
			0.654674	2.69165
			0.583454	2.52259
			0.538068	2.53729
			0.56853	2.57588
			0.599022	2.4693
			0.544545	2.9728
			0.510817	2.64387
			0.56853	2.57588
			0.492433	3.38442
			0.636423	2.89011
			0.599022	2.4693
			0.359328	4.29035
			0.524162	2.59058
			0.510817	2.64387
			0.583332	2.81293
			0.66808	3.16574
			0.600068	2.32413
			0.666073	2.78353
			0.547902	3.26314
			0.532526	3.02609
			0.485678	2.75045
			0.443461	3.84933
			0.613406	2.56118
			0.40122	3.37523
			0.567708	2.43071
			0.554211	2.62917
			0.613406	2.56118
			0.324657	4.15988
			0.600068	2.32413
			0.548656	4.47778
			0.554211	2.62917
			0.415561	3.66557
			0.58339	2.66776
			0.555679	2.77434
			0.405822	4.11578
			0.567708	2.43071
			0.56853	2.57588
			0.514536	2.78904
			0.626795	2.65306
			0.633834	3.03527
			0.615277	2.41601
			0.56853	2.57588
			0.634833	3.70783
			0.409869	3.32194
			0.479164	2.94891
			0.352238	4.9923
			0.55257	2.484
			0.538068	2.53729
			0.613406	2.56118
			0.473472	3.14737
			0.517888	2.93421
			0.600068	2.32413
			0.629372	2.50789
			0.569263	2.72105
			0.583281	2.9581
			0.408686	3.5204
			0.669654	3.54796
			0.276864	4.89124
			0.517888	2.93421
			0.477543	3.63617
			0.567708	2.43071
			0.527246	2.73575
			0.409869	3.32194

## Sheet: SI 6
		sPAINT
				Sucrose 20%			Sucrose 30%			Sucrose 40%
		Wavelength (nm)		Total localisation	Normalised localisation		Total localisation	Normalised localisation		Total localisation	Normalised localisation
		555		673	0.01486		288	0.01501		162	0.01891
		565		1920	0.0424		557	0.02903		269	0.0314
		575		2920	0.06448		1092	0.05692		502	0.05859
		585		3454	0.07627		1271	0.06625		566	0.06606
		595		4496	0.09928		1487	0.07751		631	0.07365
		605		4880	0.10776		1683	0.08772		728	0.08497
		615		5659	0.12496		2060	0.10738		901	0.10516
		625		4599	0.10155		1971	0.10274		774	0.09034
		635		4066	0.08978		1936	0.10091		897	0.10469
		645		3435	0.07585		1947	0.10149		887	0.10352
		655		2708	0.0598		1492	0.07777		657	0.07668
		665		2262	0.04995		1112	0.05796		538	0.06279
		675		1883	0.04158		1026	0.05348		492	0.05742
		685		1624	0.03586		952	0.04962		454	0.05299
		695		707	0.01561		311	0.01621		110	0.01284

[truncated: 1 more sheets: Si 7]
